# Supplementary material for: Comparative proteome and peptidome analysis of the cephalic fluid secreted by Arapaima gigas (Teleostei: Osteoglossidae) during and outside parental care
Source: PLoS One. 2017 Oct 24;12(10):e0186692. doi: 10.1371/journal.pone.0186692 (PMC5655490; doi:10.1371/journal.pone.0186692)
Supplement: S2 Table — (XLSX) [file pone.0186692.s002.xlsx]

## Sheet: Suppl. Table II
Mascot and Proteome Discover combined
Best match Uniprot n°	Species	Protein name	Protein family	MW [kDa]	Highest mascot Score	Matches	Maxquant Highest Score	Maxquant Σ# Peptides	Parental Female mean emPAI/frequency	Parental Male mean emPAI/frequency	Female mean emPAI /frequency	Male mean emPAI/frequency
A0JMD2	Danio rerio	Lateral signaling target protein 2 homolog (Zinc finger FYVE domain-containing protein 28)	zfyve28	109.176	22	8(1)	22.14	1	-/(0.00)	-/(0.00)	-/(0.00)	0.03/(0.33)
A0JMF1	D. rerio	CST complex subunit CTC1 (Conserved telomere maintenance component 1)	ctc1	136.717	30	14(2)	30.2697	5	0.03/(0.33)	-/(0.00)	0.04/(1.00)	0.03/(0.66)
A0JMK5	D. rerio	Myotubularin-related protein 2 (Phosphatidylinositol-3,5-bisphosphate 3-phosphatase) (EC 3.1.3.95) (Phosphatidylinositol-3-phosphate phosphatase) (EC 3.1.3.64)	mtmr2	71.691	24	5(2)	23.3022	2	-/(0.00)	0.05/(0.33)	0.11/(0.33)	-/(0.00)
A0JML8	D. rerio	DALR anticodon-binding domain-containing protein 3	dalrd3	62.664	19	3(2)			0.06/(0.33)	-/(0.00)	-/(0.00)	0.06/(0.33)
A0JPF5	D. rerio	Protein FAM160B2 (RAI16-like protein) (Retinoic acid-induced protein 16)	fam160b2	84.373	34	15(4)	32.2098	28	0.04/(1.00)	0.04/(1.00)	0.04/(1.00)	0.04/(1.00)
A0MGZ7	D. rerio	Heparan-sulfate 6-O-sulfotransferase 3 (HS 6-OST-3) (EC 2.8.2.-)	hs6st3	50.056	23	19(3)			-/(0.00)	0.07/(0.66)	0.07/(0.33)	-/(0.00)
A1A5V7	D. rerio	Transmembrane protein 41B	tmem41b	31.474	28	5(3)	27.96	3	0.12/(0.33)	-/(0.00)	0.12/(0.33)	-/(0.00)
A1L1F1	D. rerio	NADH dehydrogenase [ubiquinone] 1 alpha subcomplex assembly factor 3	ndufaf3	19.292	20	9(2)			0.2/(0.33)	-/(0.00)	0.2/(0.33)	-/(0.00)
A1L1F4	D. rerio	Sister chromatid cohesion protein PDS5 homolog A	pds5a	150.346	18	23(2)			0.02/(0.33)	0.02/(0.66)	0.02/(0.33)	0.02/(0.33)
A1L1R6	D. rerio	Zinc finger protein 423	znf423	155.7	20	3(1)			0.02/(0.66)	0.02/(0.66)	-/(0.00)	-/(0.00)
A1L252	D. rerio	Ran-binding protein 9 (RanBP9)	ranbp9	66.396	18	2(1)			0.06/(0.33)	0.06/(0.33)	-/(0.00)	-/(0.00)
A2BFP5	D. rerio	Solute carrier family 12 member 9	slc12a9	99.666	22	15(3)			0.04/(0.66)	0.04/(1.00)	0.04/(0.33)	0.04/(0.33)
A2BGA0	D. rerio	Transcription factor RFX4 (Regulatory factor X 4)	rfx4	82.767	20	17(1)	20.01	2	0.04/(0.33)	0.04/(0.33)	-/(0.00)	-/(0.00)
A2BGP7	D. rerio	Coiled-coil domain-containing protein 125	ccdc125	54.477	24	12(1)	24.28	2	0.07/(0.33)	0.07/(0.33)	-/(0.00)	-/(0.00)
A2BGT0	D. rerio	Ubiquitin carboxyl-terminal hydrolase 30 (EC 3.4.19.12) (Deubiquitinating enzyme 30) (Ubiquitin thioesterase 30) (Ubiquitin-specific-processing protease 30) (Ub-specific protease 30)	usp30	56.292	23	15(2)	22.4906	5	0.07/(0.33)	0.07/(0.66)	-/(0.00)	-/(0.00)
A2BGU8	D. rerio	Neuronal-specific septin-3	sept3	40.616	18	11(2)			0.09/(0.66)	-/(0.00)	-/(0.00)	-/(0.00)
A2BID5	D. rerio	Ventricular zone-expressed PH domain-containing protein (Protein melted homolog)	veph	92.292	21	17(1)	21.33	3	-/(0.00)	0.04/(0.66)	-/(0.00)	-/(0.00)
A2BIL7	D. rerio	Tyrosine-protein kinase BAZ1B (EC 2.7.10.2) (Bromodomain adjacent to zinc finger domain protein 1B) (Williams syndrome transcription factor homolog)	baz1b	177.186	21	66(1)	21.19	2	-/(0.00)	0.02/(0.33)	0.02/(0.33)	-/(0.00)
A2T928	D. rerio	Retinoic acid receptor gamma-B (RAR-gamma-B) (Nuclear receptor subfamily 1 group B member 3-B)	rargb	56.447	31	7(1)	31.24	15	-/(0.00)	0.07/(0.66)	0.07/(0.66)	0.07/(0.33)
A3KNA5	D. rerio	Filamin A-interacting protein 1-like	filip1l	130.288	20	29(2)			0.03/(1.00)	-/(0.00)	0.03/(0.33)	0.04/(1.00)
A3KP77	D. rerio	Oxidoreductase NAD-binding domain-containing protein 1 (EC 1.-.-.-)	oxnad1	31.136	18	24(1)			-/(0.00)	0.12/(0.33)	0.12/(0.66)	0.12/(1.00)
A3KQI3	D. rerio	Protein MEF2BNB (MEF2B neighbor gene protein homolog) (mef2b neighbor gene transcript)	borcs8	14.143	20	3(1)			-/(0.00)	0.28/(0.33)	-/(0.00)	-/(0.00)
A4IGF3	D. rerio	Mitochondrial inner membrane protease ATP23 homolog (EC 3.4.24.-)	atp23	29.535	24	1(1)	24.01	1	-/(0.00)	0.13/(0.33)	0.13/(0.66)	-/(0.00)
A4QNR8	D. rerio	Leukocyte receptor cluster member 8 homolog	leng8	93.372	19	9(1)			0.04/(0.66)	-/(0.00)	0.04/(0.33)	0.04/(0.33)
A5PLK2	D. rerio	Phospholysine phosphohistidine inorganic pyrophosphate phosphatase (EC 3.1.3.-) (EC 3.6.1.1)	lhpp	29.948	18	11(2)			0.13/(0.33)	-/(0.00)	-/(0.00)	-/(0.00)
A5WUT8	D. rerio	Ectopic P granules protein 5 homolog	epg5	286.642	27	55(3)			0.01/(0.33)	-/(0.00)	-/(0.00)	-/(0.00)
A7UA95	D. rerio	Ras-associating and dilute domain-containing protein	radil	126.452	19	12(1)			-/(0.00)	-/(0.00)	0.03/(0.66)	0.03/(0.33)
A8E7C5	D. rerio	Phosphatidylinositide phosphatase SAC2 (EC 3.1.3.-) (Inositol polyphosphate 5-phosphatase F) (Sac domain-containing inositol phosphatase 2) (Sac domain-containing phosphoinositide 5-phosphatase 2)	inpp5f	127.058	18	10(2)			0.03/(0.33)	0.03/(0.33)	-/(0.00)	0.03/(0.33)
A8E7G4	D. rerio	Protein FAM45A (Protein FAM45)	fam45a	40.15	19	15(3)			-/(0.00)	0.09/(0.33)	0.09/(0.33)	0.09/(1.00)
A8WE67	D. rerio	KIF1-binding protein homolog	kbp	73.625	21	2(1)	20.73	1	-/(0.00)	-/(0.00)	-/(0.00)	0.05/(0.33)
A8Y5U1	D. rerio	UPF0600 protein C5orf51 homolog	c5orf51		18	4(1)			0.12/(0.33)	-/(0.00)	-/(0.00)	-/(0.00)
A9C3W3	D. rerio	Kazrin-A	kazna	89.673	20	7(2)			-/(0.00)	0.08/(0.33)	-/(0.00)	-/(0.00)
A9LMC0	D. rerio	Zinc finger protein DPF3	dpf3	45.804	32	15(4)	31.8701	18	-/(0.00)	0.08/(0.33)	0.08/(1.00)	0.09/(0.33)
B0JZP3	D. rerio	Protein THEM6	them6	23.742	29	8(3)	22.87	5	0.16/(0.66)	0.22/(1.00)	0.16/(0.66)	0.16/(1.00)
B0R0I6	D. rerio	Chromodomain-helicase-DNA-binding protein 8 (CHD-8) (EC 3.6.4.12) (ATP-dependent helicase CHD8)	chd8	281.534	30	144(8)	28.9593	16	0.01/(0.33)	0.03/(1.00)	0.03/(1.00)	0.02/(1.00)
B0R0T1	D. rerio	von Willebrand factor A domain-containing protein 8		213.208	23	24(1)	22.6	2	-/(0.00)	-/(0.00)	0.02/(0.33)	0.02/(0.33)
B0S6R1	D. rerio	Nck-associated protein 1 (NAP 1)	nckap1	130.083	25	18(8)			0.03/(1.00)	0.05/(1.00)	0.03/(0.66)	0.05/(1.00)
B0V3F8	D. rerio	Interferon-inducible double-stranded RNA-dependent protein kinase activator A homolog	prkra	31.106	18	13(1)			-/(0.00)	0.12/(0.33)	0.12/(0.66)	0.12/(0.66)
B3DK56	D. rerio	Receptor-type tyrosine-protein phosphatase U (R-PTP-U) (EC 3.1.3.48) (Receptor-type protein-tyrosine phosphatase psi) (R-PTP-psi)	ptpru	164.667	19	3(1)			-/(0.00)	0.02/(0.33)	-/(0.00)	-/(0.00)
B5XDD3	S. salar	Partner of Y14 and mago A (Protein wibg homolog A)	pym1a	22.384	31	10(6)			0.17/(0.66)	0.17/(0.33)	-/(0.00)	0.17/(0.33)
B5XG19	S. salar	Partner of Y14 and mago B (Protein wibg homolog B)	pym1b	21.247	20	6(2)	22.5	2	0.17/(0.33)	-/(0.00)	-/(0.00)	0.175/(0.66)
B7ZC77	D. rerio	Catenin alpha-2 (Alpha N-catenin)	Ctnna2	96.538	19	17(1)			-/(0.00)	0.04/(0.33)	-/(0.00)	-/(0.00)
B8A4F4	D. rerio	Putative ATP-dependent RNA helicase TDRD9 (EC 3.6.4.13) (Tudor domain-containing protein 9)	tdrd9	152.141	84	44(19)	83.67	145	0.02/(1.00)	0.02/(1.00)	0.03/(1.00)	0.02/(1.00)
B9TQX1	Acipenser naccarii	Unique cartilage matrix-associated protein [Cleaved into: Unique cartilage matrix-associated protein C-terminal fragment (Ucma-C) (Gla-rich protein) (GRP)]	ucma	16.987	19	2(1)			0.23/(0.33)	-/(0.00)	-/(0.00)	-/(0.00)
C6KFA3	D. rerio	G-protein coupled receptor 126	gpr126	132.611	20	9(1)			-/(0.00)	-/(0.00)	0.03/(0.33)	-/(0.00)
O12990	D. rerio	Tyrosine-protein kinase JAK1 (EC 2.7.10.2) (Janus kinase 1) (JAK-1)	jak1	134.278	29	33(2)	28.2758	6	-/(0.00)	0.03/(1.00)	0.03/(1.00)	0.03/(1.00)
O13008	Oncorhynchus mykiss	Fatty acid-binding protein, heart (Fatty acid-binding protein 3) (Heart-type fatty acid-binding protein) (H-FABP)	fabp3	14.52	22	3(1)	22.1	1	-/(0.00)	-/(0.00)	-/(0.00)	0.27/(0.33)
O42099	Cyprinus carpio	Mitogen-activated protein kinase 8B (MAP kinase 8B) (MAPK 8B) (EC 2.7.11.24) (Stress-activated protein kinase JNKb) (c-Jun N-terminal kinase B)	mapk8b	48.721	46	15(8)			-/(0.00)	0.08/(0.33)	0.08/(0.33)	-/(0.00)
O42356	D. rerio	Retinal homeobox protein Rx1	rx1	37.14	33	7(4)			-/(0.00)	0.1/(0.66)	-/(0.00)	-/(0.00)
O42357	D. rerio	Retinal homeobox protein Rx2	rx2	37.129	22	8(3)	30.3437	4	0.1/(0.66)	0.1/(0.33)	0.1/(0.33)	0.1/(0.33)
O42363	D. rerio	Apolipoprotein A-I (Apo-AI) (ApoA-I) (Apolipoprotein A1) [Cleaved into: Proapolipoprotein A-I (ProapoA-I)]	apoa1	30.237	21	7(2)	25.1843	4	0.13/(0.33)	0.13/(0.66)	0.13/(0.33)	-/(0.00)
O42368	D. rerio	Homeobox protein Hox-B3a (Hox-B3)	hoxb3a	44.837	18	3(1)			-/(0.00)	-/(0.00)	0.08/(0.33)	-/(0.00)
O42467	Tetraodon fluviatilis	SWI/SNF-related matrix-associated actin-dependent regulator of chromatin subfamily B member 1	smarcb1	42.794	21	6(2)			0.09/(0.66)	0.09/(0.66)	0.09/(0.66)	-/(0.00)
O57472	D. rerio	Chordin (Protein chordino)	chd	107.497	21	6(2)			0.04/(0.33)	0.03/(0.33)	0.03/(0.66)	0.03/(0.33)
O57656	T. rubripes	Glycerol-3-phosphate dehydrogenase [NAD(+)], cytoplasmic (GPD-C) (GPDH-C) (EC 1.1.1.8)	gpd1	38.681	20	5(1)			-/(0.00)	0.1/(0.33)	-/(0.00)	-/(0.00)
O93267	Pseudopleuronectes americanus	Trypsinogen-like protein 3	trp3	29.19	19	2(2)			-/(0.00)	-/(0.00)	-/(0.00)	0.13/(0.33)
O93337	S. aurata	Prolactin (PRL)	prl	23.323	18	3(1)			0.16/(0.33)	-/(0.00)	-/(0.00)	-/(0.00)
O93484	O. mykiss	Collagen alpha-2(I) chain (Alpha-2 type I collagen)	col1a2	127.364	19	16(3)			-/(0.00)	-/(0.00)	0.03/(0.33)	0.045/(0.66)
O93542	Eleginops maclovinus	L-lactate dehydrogenase A chain (LDH-A) (EC 1.1.1.27)	ldha	36.286	222	7(6)			0.14/(1.00)	0.14/(1.00)	0.22/(0.33)	0.13/(0.33)
P02016	Cyprinus carpio	Hemoglobin subunit alpha (Alpha-globin) (Hemoglobin alpha chain)	hba	15.437	1585	131(112)			0.95/(1.00)	0.89/(0.66)	0.99/(0.66)	0.97/(0.33)
P02017	Catostomus clarkii	Hemoglobin subunit alpha (Alpha-globin) (Hemoglobin alpha chain)	hba	15.478	1422	172(117)	1510.55	1149	-/(0.00)	0.57/(0.33)	0.57/(0.33)	0.77/(0.66)
P02019	O. mykiss	Hemoglobin subunit alpha-1 (Alpha-1-globin) (Hemoglobin alpha-1 chain)	hba1	15.296	24	10(1)			0.26/(0.33)	0.255/(1.00)	0.25/(0.66)	0.26/(0.33)
P02139	C. carpio	Hemoglobin subunit beta-A/B (Hemoglobin beta-A/B chain) (Hemoglobin subunit beta-1/2)		16.422	3175	211(176)	3100.49	1492	0.66/(1.00)	0.65/(1.00)	0.53/(1.00)	0.77/(1.00)
P02141	O. mykiss	Hemoglobin subunit beta-4 (Beta-4-globin) (Hemoglobin beta-4 chain) (Hemoglobin beta-IV chain)	hbb4	16.129	527	69(49)			0.24/(0.33)	-/(0.00)	-/(0.00)	-/(0.00)
P02204	C. carpio	Myoglobin	mb	15.823	47	64(10)	44.6444	46	0.25/(0.66)	0.25/(1.00)	0.25/(1.00)	0.25/(0.66)
P0C218	D. rerio	Probable ATP-dependent RNA helicase DDX20 (EC 3.6.4.13) (DEAD box protein 20)	ddx20	85.633	20	12(2)			0.04/(0.33)	-/(0.00)	0.09/(0.33)	-/(0.00)
P0C237	Artedidraco orianae	Hemoglobin subunit alpha (Alpha-globin) (Hemoglobin alpha chain)	hba	15.675	48	11(5)			-/(0.00)	-/(0.00)	0.25/(0.66)	0.25/(0.66)
P0C928	D. rerio	Regulator of telomere elongation helicase 1 (EC 3.6.4.12)	rtel1	134.089	18	8(1)			-/(0.00)	-/(0.00)	0.03/(0.33)	0.03/(0.33)
P10777	Notothenia neglecta	Hemoglobin subunit alpha-1 (Alpha-1-globin) (Hemoglobin alpha-1 chain)	hba1	15.542	48	10(5)			0.56/(0.33)	0.25/(1.00)	0.30/(1.00)	0.25/(0.33)
P12115	C. carpio	Adenylate kinase isoenzyme 1 (AK 1) (EC 2.7.4.3) (EC 2.7.4.6) (ATP-AMP transphosphorylase 1) (ATP:AMP phosphotransferase) (Adenylate monophosphate kinase) (Myokinase)	ak1	21.532	25	6(2)	25.47	2	0.18/(0.33)	-/(0.00)	-/(0.00)	-/(0.00)
P13104	D. rerio	Tropomyosin alpha-1 chain (Alpha-tropomyosin) (Tropomyosin-1)	tpma	32.76	113	35(15)	111.531	133	0.16/(1.00)	0.16/(1.00)	0.24/(1.00)	0.2/(1.00)
P14520	Electrophorus electricus	Hemoglobin subunit alpha (Alpha-globin) (Hemoglobin alpha chain)	hba	15.334	78	15(8)	74.199	81	0.60/(1.00)	0.70/(1.00)	0.49/(1.00)	0.25/(0.66)
P14527	O. mykiss	Hemoglobin subunit alpha-4 (Alpha-4-globin) (Hemoglobin alpha-4 chain)	hba4	15.85	133	5(3)	133.39	3	0.25/(0.33)	-/(0.00)	0.25/(0.33)	-/(0.00)
P16058	O. mykiss	Estrogen receptor (ER) (ER-alpha) (Estradiol receptor) (Nuclear receptor subfamily 3 group A member 1)	esr1	69.01	31	4(2)	30.98	2	0.06/(0.33)	0.06/(0.66)	-/(0.00)	-/(0.00)
P18520	C. auratus	Intermediate filament protein ON3		57.81	415	40(24)	400.527	163	0.18/(1.00)	0.21/(1.00)	0.23/(1.00)	0.28/(1.00)
P19180	C. auratus	Ig heavy chain V region 3		13.326	18	6(1)			-/(0.00)	0.3/(0.66)	0.3/(0.33)	0.3/(0.33)
P19181	C. auratus	Ig heavy chain V region 5A		12.97	268	9(7)	311.09	60	0.5/(0.66)	0.87/(1.00)	0.87/(1.00)	0.5/(0.66)
P19618	Salmo trutta	NADPH--cytochrome P450 reductase (CPR) (P450R) (EC 1.6.2.4) (Fragments)	por	68.718	20	5(1)	20.38	1	0.05/(0.33)	-/(0.00)	-/(0.00)	0.05/(0.33)
P20373	Fundulus heteroclitus	L-lactate dehydrogenase B chain (LDH-B) (EC 1.1.1.27)	ldhb	36.201	222	8(6)			0.1/(1.00)	0.105/(0.66)	0.1/(0.33)	-/(0.00)
P24257	D. rerio	Protein Wnt-1	wnt1	42.352	18	5(1)			-/(0.00)	-/(0.00)	0.09/(0.33)	-/(0.00)
P25127	Esox lucius	Metallothionein (MT)	mt	7.115	321	40(25)	452.05	118	0.799/(0.66)	1.00/(1.00)	0.59/(0.33)	1.055/(0.66)
P26325	Gadus morhua subsp. callarias	Alcohol dehydrogenase 1 (EC 1.1.1.1)		40.9	19	6(1)			-/(0.00)	-/(0.00)	-/(0.00)	0.09/(0.33)
P30436	Oncorhynchus keta	Tubulin alpha chain		49.283	46	5(3)	45.97	8	0.075/(0.66)	0.07/(0.66)	-/(0.00)	-/(0.00)
P31579	Oryzias latipes	Low choriolytic enzyme (EC 3.4.24.66) (Choriolysin L) (Hatching enzyme zinc-protease subunit LCE)	lce	31.307	21	24(1)	20.93	5	0.12/(0.33)	-/(0.00)	-/(0.00)	-/(0.00)
P32759	C. carpio	Alpha-1-antitrypsin homolog		42.044	35	10(2)			0.09/(0.33)	0.19/(0.33)	0.09/(0.33)	0.14/(0.66)
P34205	C. auratus	Deoxyribodipyrimidine photo-lyase (EC 4.1.99.3) (DNA photolyase) (Photoreactivating enzyme)	phr	63.827	26	8(1)			0.06/(0.33)	-/(0.00)	-/(0.00)	-/(0.00)
P43446	D. rerio	Protein Wnt-10a	wnt10a	50.014	19	7(1)			0.07/(0.33)	-/(0.00)	-/(0.00)	0.07/(0.33)
P47793	D. rerio	Protein Wnt-4a	wnt4a	40.774	22	11(3)			0.09/(0.66)	-/(0.00)	0.09/(0.33)	0.09/(0.33)
P48672	C. auratus	Vimentin A2 (Fragment)		28.139	20	8(1)			-/(0.00)	-/(0.00)	-/(0.00)	0.13/(0.33)
P48802	D. rerio	Fibroblast growth factor 3 (FGF-3) (Heparin-binding growth factor 3) (HBGF-3)	fgf3	29.133	19	7(1)			0.13/(0.33)	-/(0.00)	-/(0.00)	-/(0.00)
P49696	T. rubripes	Valine--tRNA ligase (EC 6.1.1.9) (Valyl-tRNA synthetase) (ValRS)	vars	139.783	19	18(2)			0.05/(0.33)	-/(0.00)	-/(0.00)	-/(0.00)
P49947	S. salar	Ferritin, middle subunit (Ferritin M) (EC 1.16.3.1)		20.686	49	4(3)	49.48	10	0.19/(0.33)	0.19/(0.66)	0.3/(0.66)	0.41/(0.66)
P51112	T. rubripes	Huntingtin (Huntington disease protein homolog) (HD protein homolog)	htt	352.65	23	37(3)			0.02/(0.33)	0.01/(0.33)	0.015/(0.66)	0.01/(0.33)
P51958	C. auratus	Cyclin-dependent kinase 1 (CDK1) (EC 2.7.11.22) (EC 2.7.11.23) (Cell division control protein 2 homolog) (Cell division protein kinase 1) (p34 protein kinase)	cdk1	34.591	20	24(1)			-/(0.00)	-/(0.00)	0.11/(0.66)	-/(0.00)
P53483	T. rubripes	Actin, alpha anomalous		42.408	300	27(19)	347.18	208	0.24/(0.66)	0.235/(0.66)	0.18/(0.66)	0.29/(0.33)
P56250	Leiostomus xanthurus	Hemoglobin subunit alpha (Alpha-globin) (Hemoglobin alpha chain)	hba	15.685	66	8(5)			0.25/(0.33)	0.56/(0.33)	0.35/(1.00)	0.25/(0.33)
P58312	O. mossambicus	Sodium/potassium-transporting ATPase subunit alpha-3 (Na(+)/K(+) ATPase alpha-3 subunit) (EC 3.6.3.9) (Na(+)/K(+) ATPase alpha(III) subunit) (Sodium pump subunit alpha-3)	atp1a3	112.86	22	13(2)			0.07/(0.33)	0.03/(0.33)	-/(0.00)	0.03/(0.33)
P59015	D. rerio	Vacuolar protein sorting-associated protein 18 homolog	vps18	114.791	18	6(1)			-/(0.00)	0.03/(0.33)	0.03/(0.66)	-/(0.00)
P61207	T. rubripes	ADP-ribosylation factor 3	Arf3	20.645	104	4(2)			0.19/(0.33)	0.19/(0.66)	0.19/(1.00)	0.19/(1.00)
P62797	O. mykiss	Histone H4		11.36	202	9(8)			1.33/(1.00)	1.04/(1.00)	1.15/(0.66)	0.51/(1.00)
P68199	I. punctatus	Ubiquitin-40S ribosomal protein S27a	rps27a	8.56	194	11(8)			1.705/(0.66)	1.18/(0.66)	0.71/(1.00)	0.95/(1.00)
P68200	I. punctatus	Ubiquitin-40S ribosomal protein S27a (Ubiquitin carboxyl extension protein 80) [Cleaved into: Ubiquitin; 40S ribosomal protein S27a]	rps27a	8.56	66	5(3)			-/(0.00)	1.18/(0.33)	-/(0.00)	-/(0.00)
P70066	Xiphophorus maculatus	40S ribosomal protein S15 (RIG protein)	rps15	17.049	18	7(2)			-/(0.00)	-/(0.00)	-/(0.00)	0.23/(0.33)
P70083	Makaira nigricans	Sarcoplasmic/endoplasmic reticulum calcium ATPase 1 (SERCA1) (SR Ca(2+)-ATPase 1) (EC 3.6.3.8) (Calcium pump 1) (Calcium-transporting ATPase sarcoplasmic reticulum type, fast twitch skeletal muscle isoform) (Endoplasmic reticulum class 1/2 Ca(2+) ATPase)	atp2a1	110.659	19	18(1)			0.03/(0.33)	0.03/(0.33)	-/(0.00)	-/(0.00)
P79819	O. latipes	Serotransferrin	tf	76.434	894	141(90)	882.575	785	0.09/(1.00)	0.53/(1.00)	0.15/(1.00)	0.14/(1.00)
P80270	Chelidonichthys kumu	Hemoglobin subunit alpha (Alpha-globin) (Hemoglobin alpha chain)	hba	15.813	1565	132(111)	1512.94	1158	0.465/(1.00)	0.57/(1.00)	0.65/(1.00)	0.55/(1.00)
P80426	S. salar	Serotransferrin-1 (Serotransferrin I) (STF I) (sTF1) (Siderophilin I)	tf1	76.431	959	74(44)	946.58	517	-/(0.00)	0.18/(0.66)	0.29/(1.00)	0.25/(1.00)
P80429	S. salar	Serotransferrin-2 (Serotransferrin II) (STF II) (sTF2) (Siderophilin II)	tf2	76.497	959	74(44)			0.21/(1.00)	0.21/(0.33)	-/(0.00)	-/(0.00)
P80945	A. anguilla	Hemoglobin anodic subunit alpha (Hemoglobin anodic alpha chain)	hba	16.083	66	13(5)			0.34/(1.00)	0.34/(1.00)	0.39/(1.00)	0.24/(1.00)
P82159	Liza ramada	Myosin light chain 1, skeletal muscle isoform (LC-1) (LC1) (Myosin light chain alkali 1) (Myosin light chain A1)		20.054	30	2(2)			0.19/(0.33)	0.19/(0.33)	0.19/(0.33)	-/(0.00)
P82160	L. ramada	Myosin light chain 3, skeletal muscle isoform (LC-3) (LC3) (Myosin light chain alkali 2) (Myosin light chain A2)		16.358	30	2(2)	30.1178	4	-/(0.00)	-/(0.00)	0.19/(0.33)	-/(0.00)
P82990	Pagothenia borchgrevinki	Hemoglobin subunit alpha (Alpha-globin) (Hemoglobin alpha chain)	hba	15.638	66	10(5)			0.35/(1.00)	0.35/(1.00)	0.25/(0.66)	-/(0.00)
P83613	Gobionotothen gibberifrons	Hemoglobin subunit alpha-2 (Alpha-2-globin) (Hemoglobin alpha-2 chain)	hba2	15.735	21	5(1)			0.25/(0.33)	0.245/(0.66)	0.25/(0.33)	-/(0.00)
P84122	S. salar	Thrombin (EC 3.4.21.5) [Cleaved into: Thrombin light chain; Thrombin heavy chain] (Fragments)		3.781	18	1(1)			-/(0.00)	-/(0.00)	-/(0.00)	1.22/(0.33)
P84206	Gymnothorax unicolor	Hemoglobin anodic subunit beta (Hemoglobin anodic beta chain)		16.681	643	78(61)	610.175	653	0.23/(1.00)	0.23/(1.00)	0.23/(1.00)	0.23/(1.00)
P84611	Gadus morhua	Hemoglobin subunit beta-2 (Beta-2-globin) (Hemoglobin beta-2 chain)	hbb2	16.796	643	75(61)	610.175	657	0.23/(0.66)	0.37/(0.66)	0.23/(0.66)	0.23/(0.33)
P85001	D. rerio	Centrosomal protein of 290 kDa (Cep290)	cep290	283.831	28	40(2)	27.4975	12	0.01/(0.33)	0.02/(1.00)	0.01/(0.66)	0.025/(0.66)
P85281	Merluccius capensis	Nucleoside diphosphate kinase B (NDK B) (NDP kinase B) (EC 2.7.4.6) (Fragments)	nme2	14.368	38	5(2)	37.476	3	-/(0.00)	-/(0.00)	-/(0.00)	0.27/(0.33)
P85312	C. clarkii	Hemoglobin subunit beta-A (Beta-A-globin) (Hemoglobin beta-A chain) (Fragment)	hbba	4.789	83	8(7)	82.53	31	0.92/(1.00)	0.92/(1.00)	0.92/(0.66)	0.92/(0.66)
P85836	Trematomus bernacchii	Ferritin, liver middle subunit (Ferritin M) (EC 1.16.3.1)		20.537	93	6(4)	92.52	29	0.19/(0.66)	0.19/(1.00)	0.26/(1.00)	0.34/(1.00)
P85838	T. bernacchii	Ferritin, heavy subunit (Ferritin H) (EC 1.16.3.1)		20.586	65	4(2)	65.1897	10	-/(0.00)	0.19/(0.33)	0.19/(0.66)	0.19/(0.66)
P85857	D. rerio	Growth/differentiation factor 6-A (GDF-6-A) (Growth differentiation factor 6A) (Protein radar)	gdf6a	46.888	18	16(1)			-/(0.00)	0.08/(0.33)	-/(0.00)	-/(0.00)
P98093	O. mykiss	Complement C3 [Cleaved into: Complement C3 beta chain; Complement C3 alpha chain; C3a anaphylatoxin; Complement C3b alpha' chain; Complement C3c alpha' chain fragment 1; Complement C3dg fragment; Complement C3g fragment; Complement C3d fragment; Complement C3f fragment; Complement C3c alpha' chain fragment 2] (Fragment)	c3	183.586	702	32(27)	700.334	237	0.07/(1.00)	0.07/(1.00)	0.07/(1.00)	0.05/(1.00)
Q00IB7	D. rerio	Pleckstrin homology domain-containing family H member 1 (PH domain-containing family H member 1) (Protein max-1 homolog)	plekhh1	161.655	62	41(10)	62.28	19	0.02/(0.66)	0.02/(0.33)	0.03/(1.00)	0.02/(0.66)
Q03357	D. rerio	Homeobox protein MSH-A	msxa	29.327	18	4(2)			0.13/(0.33)	0.13/(0.33)	-/(0.00)	-/(0.00)
Q06176	F. heteroclitus	L-lactate dehydrogenase C chain (LDH-C) (EC 1.1.1.27)	ldhc	36.552	222	8(6)			0.16/(0.66)	0.1/(0.66)	0.1/(0.33)	-/(0.00)
Q07217	O. mykiss	Cholesterol side-chain cleavage enzyme, mitochondrial (EC 1.14.15.6) (CYPXIA1) (Cholesterol desmolase) (Cytochrome P450 11A1) (Cytochrome P450(scc))	cyp11a1	59.441	18	19(2)			0.06/(0.66)	0.06/(0.66)	0.06/(0.33)	0.06/(0.66)
Q07342	D. rerio	Forkhead box protein A2 (Axial protein)	foxa2	45.331	19	10(2)			0.08/(0.33)	-/(0.00)	0.08/(0.66)	0.08/(0.66)
Q08264	Oncorhynchus kisutch	Stanniocalcin (STC) (Corpuscles of Stannius protein) (CS) (Hypocalcin) (Teleocalcin)	stc	28.056	34	3(1)			0.13/(0.66)	-/(0.00)	-/(0.00)	-/(0.00)
Q08BL3	D. rerio	Glycoprotein-N-acetylgalactosamine 3-beta-galactosyltransferase 1-A (EC 2.4.1.122) (Core 1 O-glycan T-synthase A) (Core 1 UDP-galactose:N-acetylgalactosamine-alpha-R beta 1,3-galactosyltransferase 1-A) (Core 1 beta1,3-galactosyltransferase 1-A) (C1GalT1-A) (Core 1 beta3-Gal-T1-A)	c1galt1a	47.079	21	17(3)			-/(0.00)	0.08/(1.00)	-/(0.00)	0.08/(0.33)
Q08BR4	D. rerio	Histone-lysine N-methyltransferase SETDB1-B (EC 2.1.1.43) (SET domain bifurcated 1B)	setdb1b	137.493	18	7(2)			0.03/(0.33)	-/(0.00)	0.03/(0.33)	-/(0.00)
Q08BV2	D. rerio	tRNA wybutosine-synthesizing protein 5 (EC 1.14.11.42) (tRNA(Phe) (7-(3-amino-3-carboxypropyl)wyosine(37)-C(2))-hydroxylase)	tyw5	38.263	21	5(2)			-/(0.00)	0.1/(0.66)	-/(0.00)	-/(0.00)
Q08C72	D. rerio	Pre-mRNA-splicing factor CWC22 homolog (Nucampholin homolog)	cwc22	113.851	30	17(7)	29.76	10	0.03/(0.66)	0.03/(1.00)	0.03/(1.00)	0.03/(1.00)
Q08CF3	D. rerio	Coiled-coil domain-containing protein 61	ccdc61	57.746	21	7(2)			-/(0.00)	0.06/(0.33)	-/(0.00)	0.06/(1.00)
Q08CH3	D. rerio	MPN domain-containing protein (EC 3.4.-.-)	mpnd	51.526	28	18(4)			-/(0.00)	0.07/(1.00)	0.07/(0.33)	0.07/(0.33)
Q08CH7	D. rerio	Radial spoke head 10 homolog B	rsph10b	84.044	24	4(2)	23.6627	2	0.04/(0.33)	0.04/(0.33)	0.09/(0.33)	0.04/(0.33)
Q08CL8	D. rerio	CCR4-NOT transcription complex subunit 10	cnot10	68.213	20	5(2)			0.05/(0.66)	-/(0.00)	-/(0.00)	-/(0.00)
Q0P3W2	D. rerio	Olfactomedin-like protein 3B	olfml3b	45.179	18	4(1)			0.08/(0.33)	-/(0.00)	-/(0.00)	-/(0.00)
Q0P485	D. rerio	Coiled-coil domain-containing protein 85C-A	ccdc85ca	44.364	29	5(3)			0.08/(0.66)	0.08/(0.33)	-/(0.00)	-/(0.00)
Q0P4C5	D. rerio	UPF0602 protein C4orf47 homolog		34.879	19	9(1)			0.11/(0.33)	-/(0.00)	-/(0.00)	0.11/(0.33)
Q0V967	D. rerio	F-box only protein 5	fbxo5	44.1	18	5(1)			0.08/(0.33)	-/(0.00)	-/(0.00)	-/(0.00)
Q1ECV4	D. rerio	Tubulin monoglycylase TTLL3 (EC 6.3.2.-) (Tubulin--tyrosine ligase-like protein 3)	ttll3	90.074	18	9(1)			-/(0.00)	-/(0.00)	0.04/(1.00)	0.04/(0.33)
Q1ECX4	D. rerio	Serine/threonine-protein kinase tousled-like 2 (EC 2.7.11.1) (PKU-alpha) (Tousled-like kinase 2)	tlk2	79.939	18	5(1)			-/(0.00)	-/(0.00)	0.05/(0.33)	0.05/(0.33)
Q1ECZ4	D. rerio	Protein CASC3 (Cancer susceptibility candidate gene 3 protein homolog) (Metastatic lymph node protein 51 homolog) (DrMLN51) (Protein MLN 51 homolog)	casc3	82.807	24	12(3)			0.04/(0.66)	0.04/(1.00)	0.04/(0.66)	-/(0.00)
Q1JPT7	D. rerio	THAP domain-containing protein 1	thap1	26.546	29	22(8)	27.3867	24	0.145/(0.66)	0.14/(1.00)	0.14/(1.00)	0.14/(0.66)
Q1KKR9	T. rubripes	Protein lunapark-B	lnpb	40.527	22	11(1)	22.37	2	-/(0.00)	-/(0.00)	0.09/(0.33)	-/(0.00)
Q1KKT1	T. rubripes	Homeobox protein Hox-D11a	hoxd11a	30.665	40	9(4)	35.5198	7	0.12/(0.66)	0.12/(0.33)	0.12/(0.33)	0.12/(0.33)
Q1KKU7	T. rubripes	Homeobox protein Hox-C5a	hoxc5a	23.792	18	2(1)			-/(0.00)	0.16/(0.33)	-/(0.00)	-/(0.00)
Q1KKZ5	T. rubripes	Homeobox protein Hox-A11b	hoxa11b	31.662	26	7(2)	25.47	2	0.12/(0.66)	-/(0.00)	0.12/(0.33)	-/(0.00)
Q1KL12	T. rubripes	Homeobox protein Hox-A3a	hoxa3a	45.338	18	8(1)			-/(0.00)	-/(0.00)	0.08/(0.33)	-/(0.00)
Q1L8G6	D. rerio	Ankyrin repeat and IBR domain-containing protein 1	ankib1	121.45	22	8(1)	22.47	1	-/(0.00)	0.03/(0.33)	0.03/(0.33)	-/(0.00)
Q1L994	D. rerio	Protein phosphatase 1 regulatory subunit 37 (Leucine-rich repeat-containing protein 68)	ppp1r37	101.118	18	14(2)			-/(0.00)	0.04/(0.33)	0.04/(0.33)	0.04/(1.00)
Q1L9A2	D. rerio	Optic atrophy 3 protein homolog	opa3	17.409	22	7(2)	21.2858	2	-/(0.00)	0.22/(0.33)	-/(0.00)	0.22/(0.66)
Q1LUS5	D. rerio	UPF0711 protein C18orf21 homolog		23.482	23	9(1)	23.34	2	0.16/(0.66)	-/(0.00)	0.16/(0.33)	-/(0.00)
Q1LV19	D. rerio	A-kinase anchor protein SPHKAP (SPHK1-interactor and AKAP domain-containing protein)	sphkap	176.907	23	8(1)	23.48	2	0.02/(0.66)	0.02/(0.33)	0.02/(0.66)	0.02/(0.66)
Q1LVF0	D. rerio	Laminin subunit gamma-1	lamc1	176.092	23	22(2)			0.03/(1.00)	0.02/(0.66)	-/(0.00)	0.02/(0.33)
Q1LVK9	D. rerio	NEDD4-binding protein 1 (N4BP1)	n4bp1	96.866	24	45(4)			0.04/(0.33)	0.06/(0.66)	-/(0.00)	-/(0.00)
Q1LVQ2	D. rerio	SH3 domain-binding protein 4-A	sh3bp4a	109.637	22	7(1)	21.77	1	-/(0.00)	-/(0.00)	-/(0.00)	0.03/(0.33)
Q1LWG3	D. rerio	39S ribosomal protein L36, mitochondrial (L36mt) (MRP-L36)	mrpl36	13.335	20	4(1)	20.27	1	-/(0.00)	0.3/(0.33)	-/(0.00)	0.3/(0.33)
Q1LWM5	D. rerio	Uncharacterized protein KIAA1522 homolog		145.956	33	16(2)	33.25	3	0.03/(0.66)	0.03/(0.33)	-/(0.00)	-/(0.00)
Q1LX59	D. rerio	Cholesterol 25-hydroxylase-like protein 1, member 2 (EC 1.14.99.-)	ch25hl1.2	32.328	18	1(1)			-/(0.00)	-/(0.00)	0.12/(0.33)	-/(0.00)
Q1LXZ7	D. rerio	IQ motif-containing protein H	iqch	120.261	19	15(1)			0.03/(0.33)	-/(0.00)	-/(0.00)	-/(0.00)
Q1LY84	D. rerio	UPF0524 protein C3orf70 homolog A		30.287	18	4(1)			-/(0.00)	0.12/(0.33)	-/(0.00)	-/(0.00)
Q1LYG0	D. rerio	SH3 and PX domain-containing protein 2A	sh3pxd2a	124.829	18	17(1)			0.03/(0.66)	-/(0.00)	-/(0.00)	-/(0.00)
Q1LYM3	D. rerio	Protein spire homolog 1	spire1	86.913	19	9(3)			0.04/(0.33)	-/(0.00)	0.04/(1.00)	0.04/(0.66)
Q1LYM6	D. rerio	Kelch-like protein 38	klhl38	67.996	25	27(2)	24.36	3	-/(0.00)	0.05/(0.66)	0.05/(1.00)	-/(0.00)
Q1MTI4	D. rerio	Triosephosphate isomerase A (TIM-A) (EC 5.3.1.1) (Triose-phosphate isomerase A)	tpi1a	27.179	664	18(16)	659.378	138	0.58/(1.00)	0.53/(1.00)	0.585/(1.00)	1.07/(1.00)
Q1RLX4	D. rerio	Trafficking protein particle complex subunit 11 (Protein foie gras)	trappc11	130.275	18	3(1)			-/(0.00)	0.03/(0.33)	-/(0.00)	0.03/(0.33)
Q1RM03	D. rerio	Trichoplein keratin filament-binding protein (Protein TCHP)	tchp	62.313	20	15(2)			-/(0.00)	0.06/(0.33)	-/(0.00)	-/(0.00)
Q1RMA6	D. rerio	PCNA-interacting partner (PARI) (PARP-1 binding protein) (PARP1-binding protein) (PARPBP)	parpbp	62.43	22	6(1)	21.72	1	0.06/(0.33)	-/(0.00)	-/(0.00)	0.06/(0.33)
Q20JQ7	D. rerio	Sodium channel protein type 4 subunit alpha B (Voltage-gated sodium channel subunit alpha Nav1.4b)	scn4ab	203.925	21	16(2)			0.02/(0.66)	0.02/(0.33)	0.02/(0.33)	0.02/(0.33)
Q2KN94	T. rubripes	Cytospin-A (SPECC1-like protein) (Sperm antigen with calponin homology and coiled-coil domains 1-like)	specc1l	123.7	23	13(2)	22.62	2	0.04/(0.66)	0.03/(0.33)	0.03/(0.66)	0.03/(0.66)
Q2KNE5	D. rerio	Melanopsin-A (Mammalian-like melanopsin) (Melanopsin-M) (Opsin-4-A) (Opsin-4M)	opn4a	66.171	32	222(7)			0.06/(0.66)	0.06/(1.00)	0.06/(1.00)	0.06/(0.33)
Q2PW47	D. rerio	Mediator of RNA polymerase II transcription subunit 24 (Mediator complex subunit 24) (Protein lessen) (Thyroid hormone receptor-associated protein 4 homolog) (Trap100 homolog)	med24	112.386	19	13(2)			-/(0.00)	-/(0.00)	-/(0.00)	0.03/(0.33)
Q2QCI8	D. rerio	Mediator of RNA polymerase II transcription subunit 12 (Mediator complex subunit 12) (Protein kohtalo) (Protein motionless) (Thyroid hormone receptor-associated protein complex 230 kDa component) (Trap230)	med12	246.345	19	35(1)			0.025/(0.66)	0.01/(0.66)	-/(0.00)	-/(0.00)
Q2YDS1	D. rerio	DNA damage-binding protein 2 (Damage-specific DNA-binding protein 2)	ddb2	56.057	361	21(20)	359.546	130	0.07/(1.00)	0.07/(1.00)	0.07/(1.00)	0.07/(1.00)
Q32PN7	D. rerio	Zinc finger protein DZIP1L (DAZ-interacting protein 1-like protein)	dzip1l	86.731	42	14(8)	40.6746	28	0.04/(0.66)	0.04/(1.00)	0.04/(0.66)	0.04/(1.00)
Q32PW3	D. rerio	Transcription initiation factor TFIID subunit 2 (TBP-associated factor 150 kDa) (Transcription initiation factor TFIID 150 kDa subunit) (TAF(II)150) (TAFII-150) (TAFII150)	taf2	137.806	23	10(1)	23.14	1	-/(0.00)	0.03/(0.33)	-/(0.00)	-/(0.00)
Q3LGD4	D. rerio	Rab11 family-interacting protein 4A (FIP4-Rab11) (Rab11-FIP4-A) (zRab11-FIP4-A)	rab11fip4a	71.643	23	2(1)	23.24	3	0.05/(0.33)	0.05/(0.66)	-/(0.00)	-/(0.00)
Q3ZB90	D. rerio	Kelch repeat and BTB domain-containing protein 12 (Kelch domain-containing protein 6)	kbtbd12	71.065	19	13(2)			0.05/(0.33)	0.05/(0.33)	-/(0.00)	-/(0.00)
Q499B3	D. rerio	KAT8 regulatory NSL complex subunit 3 (NSL complex protein NSL3) (Non-specific lethal 3 homolog)	kansl3	90.166	18	8(1)			-/(0.00)	0.04/(0.33)	-/(0.00)	-/(0.00)
Q49GP3	D. rerio	Phosphatidylinositol 4-kinase beta (PI4K-beta) (PI4Kbeta) (PtdIns 4-kinase beta) (EC 2.7.1.67)	pi4kb	94.627	20	8(2)			-/(0.00)	0.04/(0.66)	0.04/(0.33)	-/(0.00)
Q4H4B6	D. rerio	Protein scribble homolog (Scribble1)	scrib	190.201	21	22(3)			-/(0.00)	0.04/(0.33)	-/(0.00)	0.02/(0.33)
Q4KMC8	D. rerio	Fructose-bisphosphate aldolase C-A (EC 4.1.2.13) (Aldolase C-like) (Brain-type aldolase-A)	aldoca	40.358	78	8(4)	76.7309	33	0.09/(1.00)	0.09/(0.33)	0.16/(1.00)	0.16/(1.00)
Q4QRC6	D. rerio	Iron-sulfur cluster assembly 1 homolog, mitochondrial (HESB-like domain-containing protein 2) (Iron-sulfur assembly protein IscA)	isca1	14.411	28	10(2)	28.05	2	-/(0.00)	0.27/(0.66)	0.27/(0.33)	0.27/(0.66)
Q4RSM6	T. nigroviridis	Probable glutathione peroxidase 8 (GPx-8) (GSHPx-8) (EC 1.11.1.9)	gpx8	24.017	19	5(1)			-/(0.00)	0.16/(1.00)	-/(0.00)	-/(0.00)
Q4RWX9	T. nigroviridis	Phosphotriesterase-related protein (EC 3.1.-.-) (Parathion hydrolase-related protein)	pter	39.269	76	4(4)	75.7	4	0.1/(0.66)	0.1/(0.33)	-/(0.00)	-/(0.00)
Q4TVV3	D. rerio	Probable ATP-dependent RNA helicase DDX46 (EC 3.6.4.13) (DEAD box protein 46)	ddx46	115.582	18	29(1)			-/(0.00)	-/(0.00)	0.03/(0.33)	0.03/(0.66)
Q4V8R6	D. rerio	Transcription factor E4F1 (EC 6.3.2.-) (Putative E3 ubiquitin-protein ligase E4F1) (Transcription factor E4F)	e4f1	81.682	46	10(6)	41.353	16	0.05/(0.66)	0.05/(1.00)	0.05/(1.00)	0.05/(1.00)
Q4V8W7	D. rerio	Ubiquitin domain-containing protein 1	ubtd1	25.745	27	13(4)			0.15/(1.00)	0.15/(0.33)	-/(0.00)	-/(0.00)
Q4V921	D. rerio	Small integral membrane protein 19	smim19	11.478	23	1(1)	23.3	1	-/(0.00)	0.35/(0.33)	-/(0.00)	-/(0.00)
Q4VBI7	D. rerio	Syntaxin-18	stx18	36.446	22	10(2)	21.2793	4	0.1/(0.33)	0.1/(0.33)	-/(0.00)	0.1/(0.33)
Q502K3	D. rerio	Serine/threonine-protein phosphatase 6 regulatory ankyrin repeat subunit C (PP6-ARS-C) (Serine/threonine-protein phosphatase 6 regulatory subunit ARS-C)	ankrd52	116.524	116	34(12)	106.634	109	0.03/(1.00)	0.03/(1.00)	0.03/(1.00)	0.03/(1.00)
Q502M5	D. rerio	Enhancer of mRNA-decapping protein 3 (LSM16 protein homolog) (YjeF domain-containing protein 1)	edc3	55.388	34	19(3)	34.09	9	0.07/(1.00)	0.07/(0.33)	0.09/(1.00)	0.07/(0.66)
Q502M6	D. rerio	Ankyrin repeat domain-containing protein 29	ankrd29	32.349	23	7(2)			0.12/(0.33)	-/(0.00)	-/(0.00)	0.12/(1.00)
Q50D79	D. rerio	Homeobox protein unc-4 homolog (Homeobox protein Uncx4.1)	uncx	52.207	18	3(1)			-/(0.00)	-/(0.00)	0.07/(0.33)	-/(0.00)
Q566Y8	D. rerio	Protein mago nashi homolog	magoh	17.269	19	5(2)			0.22/(0.33)	-/(0.00)	-/(0.00)	-/(0.00)
Q567J8	D. rerio	Protein odd-skipped-related 2 (zOsr2)	osr2	27.066	27	5(4)	24.3679	4	0.13/(1.00)	0.13/(1.00)	0.13/(0.66)	0.13/(1.00)
Q568D5	D. rerio	BRCA1-A complex subunit BRE (BRCA1/BRCA2-containing complex subunit 45) (Brain and reproductive organ-expressed protein)	bre	44.371	19	29(1)			0.08/(0.66)	0.08/(0.66)	-/(0.00)	0.08/(0.33)
Q568E2	D. rerio	Zinc finger protein 750	znf750	68.838	27	10(3)			0.05/(0.66)	0.05/(1.00)	0.05/(0.33)	0.05/(0.66)
Q568K9	D. rerio	Protein FAM50A	fam50a	40.574	18	9(1)			-/(0.00)	-/(0.00)	0.09/(0.66)	-/(0.00)
Q568R1	D. rerio	Nuclear speckle splicing regulatory protein 1 (Coiled-coil domain-containing protein 55)	nsrp1	61.204	21	22(1)	20.95	6	0.06/(1.00)	0.06/(0.33)	-/(0.00)	-/(0.00)
Q58EE9	D. rerio	Glial fibrillary acidic protein (GFAP)	gfap	51.275	102	20(11)	96.6897	47	0.075/(0.66)	0.075/(0.66)	0.07/(0.66)	0.07/(1.00)
Q58EG3	D. rerio	Nectin-3-like protein (Poliovirus receptor-related protein 3-like)	nectin3	64.354	23	7(1)	23.11	1	0.06/(0.33)	-/(0.00)	-/(0.00)	-/(0.00)
Q58EL2	D. rerio	Transmembrane protein 35	tmem35a	17.876	41	1(1)	41.03	5	0.215/(0.66)	-/(0.00)	0.21/(0.33)	-/(0.00)
Q5BJA5	D. rerio	Histone H2B 1/2		13.569	169	18(15)	167.351	101	1.36/(1.00)	0.82/(1.00)	0.82/(1.00)	1.19/(1.00)
Q5BJJ8	D. rerio	39S ribosomal protein L51, mitochondrial (L51mt) (MRP-L51)	mrpl51	14.815	18	3(1)			-/(0.00)	-/(0.00)	0.26/(0.66)	-/(0.00)
Q5BKW9	D. rerio	Isoaspartyl peptidase/L-asparaginase (EC 3.4.19.5) (EC 3.5.1.1) (Asparaginase-like protein 1) (Beta-aspartyl-peptidase) (Isoaspartyl dipeptidase) (L-asparagine amidohydrolase) [Cleaved into: Isoaspartyl peptidase/L-asparaginase alpha chain; Isoaspartyl peptidase/L-asparaginase beta chain]	asrgl1	33.193	20	5(1)	20	1	-/(0.00)	0.11/(0.33)	-/(0.00)	-/(0.00)
Q5D013	D. rerio	Protein-lysine N-methyltransferase mettl10 (EC 2.1.1.-) (Methyltransferase-like protein 10)	mettl10	54.271	24	4(2)			0.07/(0.33)	0.07/(0.66)	0.07/(0.66)	-/(0.00)
Q5D016	D. rerio	Prefoldin subunit 1	pfdn1	13.978	24	17(5)			-/(0.00)	0.28/(0.66)	0.28/(0.66)	0.28/(0.33)
Q5EB20	D. rerio	Protein FAM65C	fam65c	110.741	38	12(3)	37.54	9	0.03/(0.33)	0.03/(0.33)	0.03/(0.66)	0.03/(0.66)
Q5MJ86	D. rerio	Glyceraldehyde-3-phosphate dehydrogenase 2 (EC 1.2.1.12)	gapdh-2	36.084	125	8(6)	123.76	35	0.13/(1.00)	0.14/(1.00)	0.1/(0.66)	0.16/(0.66)
Q5PRB3	D. rerio	PIH1 domain-containing protein 2	pih1d2	36.942	54	12(9)	47.1185	13	0.1/(0.66)	0.1/(0.33)	0.1/(1.00)	0.1/(1.00)
Q5RG44	D. rerio	Uncharacterized protein KIAA1211 homolog		123.826	19	21(1)			0.03/(0.33)	0.03/(0.66)	0.03/(0.33)	0.03/(0.66)
Q5RGJ5	D. rerio	CWF19-like protein 1	cwf19l1	62.26	23	10(2)	22.1117	2	0.06/(0.33)	0.06/(0.33)	0.06/(0.33)	-/(0.00)
Q5RGJ8	D. rerio	N-acetylglucosamine-1-phosphotransferase subunits alpha/beta (EC 2.7.8.17) (GlcNAc-1-phosphotransferase subunits alpha/beta) (Stealth protein gnptab) (UDP-N-acetylglucosamine-1-phosphotransferase subunits alpha/beta) [Cleaved into: N-acetylglucosamine-1-phosphotransferase subunit alpha; N-acetylglucosamine-1-phosphotransferase subunit beta]	gnptab	140.091	32	17(4)	31.55	10	0.03/(0.33)	0.03/(0.66)	0.03/(0.66)	0.03/(1.00)
Q5RID7	D. rerio	Sorting nexin-17	snx17	53.983	19	3(1)			-/(0.00)	-/(0.00)	-/(0.00)	0.07/(0.66)
Q5RKN4	D. rerio	Putative oxidoreductase GLYR1 (EC 1.-.-.-) (Glyoxylate reductase 1 homolog) (Nuclear protein NP60)	glyr1	51.082	19	7(2)			-/(0.00)	-/(0.00)	0.07/(0.66)	-/(0.00)
Q5SNQ7	D. rerio	Protein SERAC1 (Serine active site-containing protein 1)	serac1	75.132	18	7(1)			0.05/(0.33)	-/(0.00)	-/(0.00)	-/(0.00)
Q5SPP0	D. rerio	Clavesin-2 (Retinaldehyde-binding protein 1-like 2)	clvs2	38.153	18	5(1)			-/(0.00)	-/(0.00)	0.1/(0.33)	0.1/(0.33)
Q5SPR8	D. rerio	N-acetyltransferase ESCO2 (EC 2.3.1.-) (Establishment of cohesion 1 homolog 2) (ECO1 homolog 2)	esco2	68.716	22	4(1)	22.37	1	-/(0.00)	-/(0.00)	0.05/(0.33)	-/(0.00)
Q5TZ07	D. rerio	Presqualene diphosphate phosphatase (EC 3.1.3.-) (Phosphatidic acid phosphatase type 2 domain-containing protein 2)	plpp6	31.606	18	26(2)			-/(0.00)	0.12/(1.00)	0.12/(0.66)	0.12/(0.66)
Q5TZ18	D. rerio	Neuron navigator 3	nav3	244.286	29	27(1)	29.05	4	-/(0.00)	0.02/(0.33)	0.02/(0.33)	-/(0.00)
Q5TZ80	D. rerio	Protein Hook homolog 1	hook1	83.577	18	14(1)			-/(0.00)	0.04/(0.33)	-/(0.00)	0.09/(0.33)
Q5U3F2	D. rerio	Pre-mRNA-splicing factor SLU7	slu7	66.713	18	14(1)			-/(0.00)	0.06/(0.33)	0.06/(0.33)	-/(0.00)
Q5U3H2	D. rerio	Histone-lysine N-methyltransferase SUV420H1 (EC 2.1.1.43) (Suppressor of variegation 4-20 homolog 1) (Su(var)4-20 homolog 1) (Suv4-20h1)	kmt5b	91.58	19	11(1)			-/(0.00)	-/(0.00)	0.04/(0.33)	-/(0.00)
Q5U3H9	D. rerio	Protein spire homolog 2 (Spir-2)	spire2	69.06	46	7(3)	44.886	7	0.05/(0.33)	0.05/(0.33)	-/(0.00)	0.05/(1.00)
Q5U3I0	D. rerio	Sorting and assembly machinery component 50 homolog B	samm50b	52.151	19	5(2)			0.07/(0.33)	-/(0.00)	-/(0.00)	-/(0.00)
Q5U3U4	D. rerio	Cytidine and dCMP deaminase domain-containing protein 1	cdadc1	53.579	38	13(4)	35.5191	20	-/(0.00)	0.07/(1.00)	0.07/(1.00)	0.07/(0.66)
Q5U9X3	D. rerio	G-protein coupled receptor family C group 6 member A (Odorant receptor ZO6)	gprc6a	98.555	20	15(2)			-/(0.00)	0.04/(0.33)	0.04/(0.66)	-/(0.00)
Q5XJ54	D. rerio	Glutaredoxin 3	glrx3	36.541	25	2(2)	24.7	4	0.1/(0.33)	0.1/(0.66)	0.1/(0.33)	-/(0.00)
Q5XJA2	D. rerio	Coiled-coil domain-containing protein 149-A	ccdc149a	58.814	29	10(4)			0.13/(0.66)	0.06/(0.66)	0.06/(0.66)	-/(0.00)
Q5XJQ7	D. rerio	Protein odd-skipped-related 1 (zOsr1)	osr1	30.057	27	5(4)			-/(0.00)	-/(0.00)	0.13/(0.33)	-/(0.00)
Q5XLR4	D. rerio	Borealin (Cell division cycle-associated protein 8) (Dasra-B) (DasraB) (DrDasraB)	cdca8	30.534	19	2(1)			-/(0.00)	0.12/(0.33)	-/(0.00)	-/(0.00)
Q66HV9	D. rerio	Leucine-rich repeat and immunoglobulin-like domain-containing nogo receptor-interacting protein 1-B	lingo1b	70.401	47	6(3)	46.55	4	0.05/(0.33)	0.05/(0.33)	-/(0.00)	-/(0.00)
Q696W0	D. rerio	Striated muscle preferentially expressed protein kinase (EC 2.7.11.1)	speg	333.474	25	33(3)	23.16	9	0.02/(0.33)	0.01/(1.00)	0.01/(0.33)	-/(0.00)
Q6AZW2	D. rerio	Alcohol dehydrogenase [NADP(+)] A (EC 1.1.1.2) (Aldehyde reductase-A) (Aldo-keto reductase family 1 member A1-A)	akr1a1a	37.081	121	9(2)	120.72	11	0.1/(1.00)	-/(0.00)	0.1/(0.33)	0.1/(1.00)
Q6DBW0	D. rerio	Zinc finger protein Pegasus (Ikaros family zinc finger protein 5)	ikzf5	47.038	18	14(2)			-/(0.00)	-/(0.00)	0.17/(0.33)	-/(0.00)
Q6DC03	D. rerio	Polycomb protein suz12-A (Suppressor of zeste 12 protein homolog A)	suz12a	75.809	20	5(1)			0.05/(0.33)	-/(0.00)	-/(0.00)	-/(0.00)
Q6DC61	D. rerio	Meiotic nuclear division protein 1 homolog	mnd1		20	2(1)			0.16/(0.33)	-/(0.00)	-/(0.00)	-/(0.00)
Q6DC93	D. rerio	Peflin (PEF protein with a long N-terminal hydrophobic domain) (Penta-EF hand domain-containing protein 1)	pef1	29.52	21	4(1)	20.53	1	-/(0.00)	0.13/(0.33)	0.13/(0.33)	0.13/(0.66)
Q6DG43	D. rerio	Ubiquitin domain-containing protein 2	ubtd2	26.706	27	15(4)	25.1811	14	0.19/(1.00)	0.14/(0.33)	-/(0.00)	-/(0.00)
Q6DG88	D. rerio	Cysteine protease ATG4B (EC 3.4.22.-) (Autophagy-related protein 4 homolog B)	atg4b	45.166	19	16(1)			-/(0.00)	-/(0.00)	0.08/(0.66)	0.08/(0.33)
Q6DH66	D. rerio	Mitochondrial import receptor subunit TOM20 homolog B (Mitochondrial 20 kDa outer membrane protein B) (Outer mitochondrial membrane receptor Tom20-B)	tomm20b	16.396	19	13(1)			-/(0.00)	0.24/(0.33)	0.24/(0.33)	-/(0.00)
Q6DHI2	D. rerio	Coiled-coil domain-containing protein 65	ccdc65	58.123	47	8(4)	46.9106	25	0.06/(1.00)	0.06/(0.66)	0.06/(0.66)	0.06/(1.00)
Q6DHL7	D. rerio	Coiled-coil domain-containing protein 85C-B	ccdc85cb	45.066	30	13(2)	29.6265	7	0.08/(0.33)	0.18/(0.66)	-/(0.00)	-/(0.00)
Q6DHQ3	D. rerio	N-acyl-aromatic-L-amino acid amidohydrolase (carboxylate-forming) B (EC 3.5.1.114) (Aminoacylase-3.2) (ACY-3.2) (Aspartoacylase-2B)	acy3.2	35.63	22	12(2)			-/(0.00)	0.11/(0.66)	0.11/(0.33)	0.11/(0.33)
Q6DHR3	D. rerio	Ras-GEF domain-containing family member 1B-A	rasgef1ba	60.422	18	6(1)			0.06/(0.33)	-/(0.00)	-/(0.00)	-/(0.00)
Q6DHU8	D. rerio	Lymphokine-activated killer T-cell-originated protein kinase homolog (EC 2.7.12.2) (PDZ-binding kinase)	pbk	38.21	21	1(1)	21.48	1	0.1/(0.33)	-/(0.00)	-/(0.00)	-/(0.00)
Q6DI40	D. rerio	Tetratricopeptide repeat protein 33 (TPR repeat protein 33)	ttc33	30.853	36	18(5)	35.53	6	0.12/(1.00)	0.12/(1.00)	0.12/(1.00)	0.12/(1.00)
Q6DRC3	D. rerio	UPF0769 protein C21orf59 homolog		33.747	19	10(1)			-/(0.00)	-/(0.00)	0.11/(0.33)	-/(0.00)
Q6DRG7	D. rerio	Protein phosphatase 1 regulatory subunit 12A (Myosin phosphatase-targeting subunit 1) (Myosin phosphatase target subunit 1) (Protein phosphatase myosin-binding subunit)	ppp1r12a	117.65	36	20(3)	32.7	10	0.03/(0.33)	0.03/(0.33)	-/(0.00)	-/(0.00)
Q6DRJ4	D. rerio	Protein KRI1 homolog	kri1	91.882	18	15(1)			0.04/(0.33)	0.04/(0.33)	-/(0.00)	-/(0.00)
Q6DRL5	D. rerio	Myb-binding protein 1A-like protein	mybbp1a	144.89	25	5(1)	24.73	1	0.03/(0.33)	0.03/(0.33)	0.03/(0.33)	-/(0.00)
Q6DRP2	D. rerio	Guanine nucleotide-binding protein-like 3 (Nucleostemin-like protein)	gnl3	63.432	26	6(1)	26.47	3	0.06/(0.33)	0.06/(0.33)	0.06/(0.33)	-/(0.00)
Q6E2N3	D. rerio	E3 ubiquitin-protein ligase TRIM33 (EC 6.3.2.-) (Ectodermin homolog) (Protein moonshine) (Transcription intermediary factor 1-gamma) (TIF1-gamma) (Tripartite motif-containing protein 33)	trim33	130.226	23	7(1)	22.93	1	-/(0.00)	0.03/(0.33)	-/(0.00)	0.03/(0.66)
Q6GMH0	D. rerio	Pre-mRNA-splicing factor 18 (PRP18 homolog)	prpf18	39.688	22	3(2)			0.09/(0.33)	0.2/(0.33)	-/(0.00)	-/(0.00)
Q6GMI9	D. rerio	UDP-glucuronic acid decarboxylase 1 (EC 4.1.1.35) (UDP-glucuronate decarboxylase 1) (UXS-1)	uxs1	47.76	25	32(3)	25.28	6	0.08/(0.33)	0.08/(0.33)	0.16/(0.33)	0.13/(1.00)
Q6GML7	D. rerio	Putative deoxyribonuclease TATDN1 (EC 3.1.21.-)	tatdn1	34.216	18	53(2)			0.11/(0.33)	0.11/(0.33)	0.11/(0.33)	0.11/(0.33)
Q6IQX0	D. rerio	Lysine-specific demethylase 5B-B (EC 1.14.11.-) (Histone demethylase JARID1B-B) (Jumonji/ARID domain-containing protein 1B-B)	kdm5bb	174.522	24	9(1)	23.89	1	0.02/(0.66)	0.04/(0.66)	0.02/(1.00)	0.02/(1.00)
Q6JAN0	D. rerio	G-protein coupled receptor 98 (Monogenic audiogenic seizure susceptibility protein 1 homolog) (Very large G-protein coupled receptor 1)	gpr98	676.094	18	14(1)			0.01/(0.33)	-/(0.00)	0.01/(0.33)	0.01/(0.33)
Q6NUT7	D. rerio	Sortilin	sort1	92.006	21	12(1)	20.86	1	-/(0.00)	-/(0.00)	0.04/(0.33)	0.04/(0.33)
Q6NUV0	D. rerio	Rab3 GTPase-activating protein catalytic subunit	rab3gap1	110.149	26	10(2)	25.9652	9	0.03/(0.33)	0.05/(0.66)	0.03/(0.33)	0.03/(0.66)
Q6NV04	D. rerio	Acetolactate synthase-like protein (EC 2.2.1.-) (IlvB-like protein)	ilvbl	67.734	155	16(12)	151.31	32	0.07/(1.00)	0.05/(0.33)	-/(0.00)	-/(0.00)
Q6NV38	D. rerio	Transmembrane protein 41A-B	tmem41ab	32.023	33	2(2)	33.1	3	0.12/(1.00)	0.12/(0.33)	0.12/(0.33)	0.12/(0.33)
Q6NVC5	D. rerio	Mitochondrial Rho GTPase 1-A (MIRO-1-A) (EC 3.6.5.-) (Ras homolog gene family member T1-A)	rhot1a	71.152	20	16(2)			0.05/(0.33)	0.05/(0.33)	0.05/(0.33)	0.05/(0.33)
Q6NVC9	D. rerio	Junction-mediating and -regulatory protein	jmy	96.776	21	17(1)	21.23	6	0.04/(0.33)	0.04/(0.33)	0.04/(1.00)	0.04/(0.66)
Q6NVJ5	D. rerio	Disco-interacting protein 2 homolog B-A (DIP2 homolog B-A)	dip2ba	171.569	48	28(5)			0.02/(1.00)	0.02/(0.33)	0.02/(0.33)	-/(0.00)
Q6NW58	D. rerio	Spastin (EC 3.6.4.3)	spast	63.275	26	17(1)	25.91	1	-/(0.00)	-/(0.00)	-/(0.00)	0.06/(0.33)
Q6NW59	D. rerio	Cyclic AMP-dependent transcription factor ATF-4 (cAMP-dependent transcription factor ATF-4) (Activating transcription factor 4)	atf4	36.867	18	2(1)			-/(0.00)	0.1/(0.33)	-/(0.00)	-/(0.00)
Q6NWB6	D. rerio	Unique cartilage matrix-associated protein [Cleaved into: Unique cartilage matrix-associated protein C-terminal fragment (Ucma-C) (Gla-rich protein) (GRP)]	ucma	16.051	19	2(1)			-/(0.00)	-/(0.00)	-/(0.00)	0.24/(0.33)
Q6NWF1	D. rerio	Solute carrier family 2, facilitated glucose transporter member 12 (Glucose transporter type 12) (GLUT-12)	slc2a12	66.363	20	8(1)	20.49	2	0.06/(0.33)	0.06/(0.33)	-/(0.00)	-/(0.00)
Q6NWG4	D. rerio	Protein arginine N-methyltransferase 6 (EC 2.1.1.-) (Histone-arginine N-methyltransferase PRMT6) (EC 2.1.1.125)	prmt6	39.682	18	6(1)			-/(0.00)	-/(0.00)	-/(0.00)	0.09/(0.33)
Q6NX08	D. rerio	Ribosome biogenesis protein wdr12 (WD repeat-containing protein 12)	wdr12	47.251	22	6(1)	22.14	1	0.08/(0.33)	-/(0.00)	-/(0.00)	-/(0.00)
Q6NXA4	D. rerio	Interleukin enhancer-binding factor 3 homolog	ilf3	90.893	19	1(1)			-/(0.00)	0.04/(0.66)	-/(0.00)	-/(0.00)
Q6NXD2	D. rerio	Charged multivesicular body protein 2b (Chromatin-modifying protein 2b) (CHMP2b)	chmp2b	24.058	21	38(2)			0.16/(0.33)	-/(0.00)	0.16/(0.33)	-/(0.00)
Q6NYE2	D. rerio	Protein RCC2 homolog	rcc2	54.859	28	8(4)	27.0868	6	0.07/(0.66)	0.07/(0.66)	-/(0.00)	-/(0.00)
Q6NYE4	D. rerio	Alkylglycerol monooxygenase (EC 1.14.16.5) (Transmembrane protein 195)	agmo	51.878	25	9(1)	24.59	2	-/(0.00)	-/(0.00)	-/(0.00)	0.07/(0.33)
Q6NYU2	D. rerio	Probable helicase with zinc finger domain (EC 3.6.4.-)	helz	209.612	20	15(2)			-/(0.00)	-/(0.00)	0.02/(0.33)	0.02/(0.33)
Q6NYW6	D. rerio	CLIP-associating protein 2 (Cytoplasmic linker-associated protein 2)	clasp2	141.186	20	11(2)			0.03/(0.33)	0.03/(0.33)	-/(0.00)	0.03/(0.33)
Q6NYY9	D. rerio	Vacuole membrane protein 1 (Transmembrane protein 49)	vmp1	46.132	22	2(2)			-/(0.00)	0.08/(0.33)	-/(0.00)	-/(0.00)
Q6NYZ6	D. rerio	Calcium-binding mitochondrial carrier protein SCaMC-2-A (Small calcium-binding mitochondrial carrier protein 2-A) (Solute carrier family 25 member 25-A)	slc25a25a	52.88	26	9(2)	25.94	5	-/(0.00)	0.07/(0.33)	0.07/(0.33)	0.07/(0.33)
Q6NZT2	D. rerio	Cerebellar degeneration-related protein 2-like	cdr2l	53.575	23	4(2)			-/(0.00)	0.07/(0.66)	-/(0.00)	-/(0.00)
Q6P026	D. rerio	Barrier-to-autointegration factor	banf1	10.449	18	2(1)			0.38/(0.33)	0.38/(0.33)	-/(0.00)	0.38/(0.33)
Q6P0D0	D. rerio	Protein quaking-A (zqk)	qkia	37.91	18	19(2)			0.155/(0.66)	-/(0.00)	0.1/(0.66)	-/(0.00)
Q6P0D7	D. rerio	MAGUK p55 subfamily member 7 (Protein humpback)	mpp7	65.152	23	3(2)			0.06/(0.33)	-/(0.00)	-/(0.00)	-/(0.00)
Q6P0H7	D. rerio	Carbonyl reductase family member 4 (EC 1.-.-.-) (3-oxoacyl-[acyl-carrier-protein] reductase) (EC 1.1.1.-) (Quinone reductase CBR4)	cbr4	25.091	18	2(1)			-/(0.00)	-/(0.00)	-/(0.00)	0.15/(0.33)
Q6P132	D. rerio	Tax1-binding protein 1 homolog B	tax1bp1b	95.364	18	7(1)			-/(0.00)	0.04/(0.66)	0.04/(0.33)	-/(0.00)
Q6P5L3	D. rerio	60S ribosomal protein L19	rpl19	23.609	18	4(1)			-/(0.00)	0.16/(0.33)	-/(0.00)	-/(0.00)
Q6P5L7	D. rerio	Arginine and glutamate-rich protein 1-A	arglu1a	30.404	18	5(1)			0.12/(0.33)	-/(0.00)	-/(0.00)	-/(0.00)
Q6PBM8	D. rerio	Probable RNA-binding protein 18 (RNA-binding motif protein 18)	rbm18	21.597	18	3(1)			-/(0.00)	0.18/(0.33)	0.18/(0.33)	-/(0.00)
Q6PBT9	D. rerio	Zinc finger protein 385B (Zinc finger protein 533)	znf385b	53.255	20	13(2)			0.07/(0.33)	0.07/(0.33)	-/(0.00)	-/(0.00)
Q6PC14	D. rerio	60S ribosomal protein L23	rpl23	14.986	27	2(1)	26.9	2	-/(0.00)	0.26/(0.33)	-/(0.00)	-/(0.00)
Q6PC29	D. rerio	14-3-3 protein gamma-1	ywhag1	28.388	448	35(27)	576.664	265	0.56/(1.00)	0.59/(1.00)	0.46/(1.00)	0.38/(1.00)
Q6PC91	D. rerio	Transcription factor BTF3 homolog 4 (Basic transcription factor 3-like 4)	btf3l4	17.35	21	2(1)	20.69	1	0.22/(0.33)	-/(0.00)	0.22/(0.33)	-/(0.00)
Q6PCR6	D. rerio	Zinc finger RNA-binding protein	zfr	117.42	43	53(8)	42.1338	28	0.05/(1.00)	0.06/(1.00)	0.05/(1.00)	0.07/(1.00)
Q6PCR7	D. rerio	Eukaryotic translation initiation factor 3 subunit A (eIF3a) (Eukaryotic translation initiation factor 3 subunit 10) (eIF-3-theta)	eif3a	151.713	19	18(1)			0.02/(0.66)	0.02/(0.33)	0.02/(0.33)	-/(0.00)
Q6PFJ7	D. rerio	Sphingomyelin phosphodiesterase 4 (EC 3.1.4.12) (Neutral sphingomyelinase 3) (nSMase-3) (nSMase3) (Neutral sphingomyelinase III)	smpd4	90.446	24	15(2)	22.7206	2	0.04/(0.33)	0.04/(1.00)	0.06/(0.66)	0.04/(0.33)
Q6PFL8	D. rerio	Thymocyte nuclear protein 1	thyn1	26.667	18	8(1)			0.14/(0.33)	0.14/(0.33)	-/(0.00)	-/(0.00)
Q6PG31	D. rerio	RNA-binding protein with serine-rich domain 1	rnps1	31.72	18	4(1)			0.12/(0.33)	-/(0.00)	-/(0.00)	-/(0.00)
Q6PGY6	D. rerio	E3 UFM1-protein ligase 1 (EC 6.3.2.-)	ufl1	89.365	23	6(1)	22.56	1	-/(0.00)	0.04/(0.33)	-/(0.00)	-/(0.00)
Q6PI20	D. rerio	Histone H3.3	h3f3a	15.376	134	7(4)			0.41/(0.66)	0.25/(1.00)	0.25/(1.00)	0.25/(1.00)
Q6QQT1	T. rubripes	Zinc transporter ZIP1 (Solute carrier family 39 member 1) (Zrt- and Irt-like protein 1) (ZIP-1)	slc39a1	33.245	20	3(1)			-/(0.00)	0.11/(0.33)	-/(0.00)	-/(0.00)
Q6R520	O. mossambicus	Calmodulin (CaM)	calm	16.835	113	10(3)	113.37	21	0.23/(0.33)	0.53/(1.00)	0.42/(1.00)	0.23/(1.00)
Q6T499	Hippocampus comes	Cellular retinoic acid-binding protein 1 (Cellular retinoic acid-binding protein I) (CRABP-I)	crabp1	15.899	19	4(1)			-/(0.00)	0.25/(0.66)	-/(0.00)	-/(0.00)
Q6TEN1	D. rerio	Ras-related protein Rap-1b	rap1b	21.043	24	1(1)	23.74	1	0.18/(0.66)	0.18/(0.33)	-/(0.00)	-/(0.00)
Q6TEN6	D. rerio	WD repeat-containing protein 91	wdr91	81.572	20	4(1)			0.05/(0.33)	-/(0.00)	-/(0.00)	-/(0.00)
Q6UFZ9	O. mykiss	14-3-3 protein beta/alpha-1 (Protein 14-3-3B1)		27.672	769	24(21)	765.594	296	0.87/(1.00)	0.9/(1.00)	0.73/(1.00)	0.86/(1.00)
Q6VEU3	D. rerio	RNA-binding protein PNO1	pno1	28	29	3(1)	28.66	3	0.14/(0.66)	0.14/(0.33)	-/(0.00)	-/(0.00)
Q6ZM89	D. rerio	Rho GTPase-activating protein 42 (Rho GTPase-activating protein 10-like) (Rho-type GTPase-activating protein 42)	arhgap42a	91.989	18	15(1)			-/(0.00)	0.04/(0.33)	-/(0.00)	-/(0.00)
Q708S7	D. rerio	Acid-sensing ion channel 1 (ASIC1) (Acid-sensing ion channel 1.2) (Amiloride-sensitive cation channel 2-B, neuronal) (ZASIC1.2)	asic1	58.578	20	3(2)			0.06/(0.66)	0.06/(0.66)	-/(0.00)	0.06/(0.33)
Q71PD7	D. rerio	Histone H2A.V (H2A.F/Z)	h2afv	13.501	116	3(2)			-/(0.00)	0.29/(0.33)	0.29/(0.66)	-/(0.00)
Q7SXA9	D. rerio	Crossover junction endonuclease MUS81 (EC 3.1.22.-)	mus81	68.829	18	8(2)			0.05/(0.66)	0.055/(0.66)	-/(0.00)	-/(0.00)
Q7SXE4	D. rerio	Golgin subfamily A member 5 (Golgin-84)	golga5	84.565	19	16(1)			-/(0.00)	-/(0.00)	0.04/(0.33)	0.04/(0.33)
Q7SXI6	D. rerio	Nuclear distribution protein nudE-like 1-A	ndel1a	38.663	20	1(1)	20.13	1	-/(0.00)	0.1/(0.33)	-/(0.00)	-/(0.00)
Q7SXM7	D. rerio	U4/U6 small nuclear ribonucleoprotein Prp31 (Pre-mRNA-processing factor 31)	prpf31	56.724	19	4(1)			0.07/(0.33)	0.07/(0.33)	0.07/(0.33)	-/(0.00)
Q7SXN5	D. rerio	Dynamin-1-like protein (EC 3.6.5.5)	dnm1l	77.671	19	27(1)			-/(0.00)	0.05/(0.66)	-/(0.00)	0.05/(0.33)
Q7SXP4	D. rerio	Serine/arginine-rich splicing factor 1A (Splicing factor, arginine/serine-rich 1) (Splicing factor, arginine/serine-rich 1A)	srsf1a	28.48	21	7(1)	20.76	1	-/(0.00)	-/(0.00)	-/(0.00)	0.13/(0.33)
Q7SXU0	D. rerio	Eukaryotic translation initiation factor 3 subunit J-A (eIF3j-A) (Eukaryotic translation initiation factor 3 subunit 1-A) (eIF-3-alpha-A) (eIF3 p35-A)	eif3ja	28.712	19	12(1)			-/(0.00)	0.13/(0.33)	-/(0.00)	-/(0.00)
Q7SXV2	D. rerio	Zinc finger protein AEBP2 (Adipocyte enhancer-binding protein 2 homolog) (AE-binding protein 2 homolog)	aebp2	45.816	30	3(1)	29.89	1	-/(0.00)	0.08/(0.33)	0.08/(0.33)	-/(0.00)
Q7SY23	D. rerio	Delta-1-pyrroline-5-carboxylate dehydrogenase, mitochondrial (P5C dehydrogenase) (EC 1.2.1.88) (Aldehyde dehydrogenase family 4 member A1) (L-glutamate gamma-semialdehyde dehydrogenase)	aldh4a1	61.948	18	16(2)			0.06/(0.33)	-/(0.00)	-/(0.00)	-/(0.00)
Q7SYB5	D. rerio	Differentially expressed in FDCP 6 homolog	def6	72.502	39	22(7)	38.2573	9	0.07/(1.00)	-/(0.00)	0.05/(0.33)	-/(0.00)
Q7SYC9	D. rerio	Choline transporter-like protein 2 (Solute carrier family 44 member 2)	slc44a2	80.721	27	7(1)	26.84	1	-/(0.00)	0.05/(0.33)	0.05/(0.33)	0.05/(1.00)
Q7SZS1	D. rerio	Transcription factor Sox-21-A (SRY-box containing gene 21a)	sox21a	26.568	18	22(1)			0.14/(0.66)	0.14/(0.66)	-/(0.00)	0.14/(0.33)
Q7T047	D. rerio	Gap junction Cx32.2 protein (Connexin-32.2)	cx32.2	32.377	27	11(2)	33.42	18	0.12/(1.00)	0.16/(1.00)	0.12/(0.66)	0.12/(1.00)
Q7T297	D. rerio	Protein FAM172A	fam172a	48.406	18	12(1)			-/(0.00)	-/(0.00)	0.08/(0.33)	-/(0.00)
Q7T320	D. rerio	RAB6-interacting golgin (N-terminal kinase-like-binding protein 1) (NTKL-BP1) (NTKL-binding protein 1) (SCY1-like 1-binding protein 1) (SCYL1-BP1) (SCYL1-binding protein 1)	gorab	38.045	41	17(3)	39.7557	3	0.21/(0.33)	0.1/(0.33)	0.1/(0.33)	-/(0.00)
Q7T3P8	D. rerio	Protein fem-1 homolog C (FEM1c) (FEM1-gamma)	fem1c	69.518	21	13(2)			-/(0.00)	0.05/(0.33)	0.05/(0.33)	0.05/(0.33)
Q7ZTU9	D. rerio	T-box transcription factor TBX2b (T-box protein 2b)	tbx2b	74.497	19	9(1)			0.05/(0.33)	-/(0.00)	-/(0.00)	-/(0.00)
Q7ZUQ3	D. rerio	Serine/threonine-protein kinase 3 (EC 2.7.11.1) [Cleaved into: Serine/threonine-protein kinase 3 36kDa subunit (MST2/N); Serine/threonine-protein kinase 3 20kDa subunit (MST2/C)]	stk3	56.33	29	14(6)	25.9	10	-/(0.00)	0.14/(0.33)	0.09/(1.00)	0.07/(1.00)
Q7ZUW2	D. rerio	Hypoxia up-regulated protein 1	hyou1	110.48	18	16(1)			0.03/(0.33)	-/(0.00)	-/(0.00)	-/(0.00)
Q7ZUX1	D. rerio	DNA-directed RNA polymerase III subunit RPC3 (RNA polymerase III subunit C3) (DNA-directed RNA polymerase III subunit C)	polr3c	60.451	29	12(5)			0.06/(0.33)	-/(0.00)	-/(0.00)	-/(0.00)
Q7ZUY3	D. rerio	Histone H2AX (H2a/x) (Histone H2A.X)	h2afx	14.992	150	5(5)			0.29/(0.33)	-/(0.00)	0.59/(1.00)	0.28/(1.00)
Q7ZVA0	D. rerio	WD40 repeat-containing protein SMU1 (Smu-1 suppressor of mec-8 and unc-52 protein homolog)	smu1	58.121	24	16(1)	23.76	3	-/(0.00)	0.06/(0.33)	0.07/(0.33)	0.06/(0.33)
Q7ZVI7	D. rerio	Actin, cytoplasmic 1 (Beta-actin-1) [Cleaved into: Actin, cytoplasmic 1, N-terminally processed]	actba	42.082	1683	85(63)	1663.6	653	1.01/(1.00)	0.80/(1.00)	0.94/(1.00)	1.29/(1.00)
Q7ZVJ6	D. rerio	Queuine tRNA-ribosyltransferase subunit qtrtd1 (EC 2.4.2.29) (Queuine tRNA-ribosyltransferase domain-containing protein 1)	qtrt2	46.802	20	9(1)	20.48	2	0.08/(0.66)	0.08/(0.33)	-/(0.00)	0.08/(0.33)
Q7ZVR1	D. rerio	WD repeat-containing protein 75	wdr75	95.302	32	13(4)	31.1937	9	-/(0.00)	0.04/(0.66)	-/(0.00)	0.04/(1.00)
Q7ZW33	D. rerio	U3 small nucleolar RNA-associated protein 15 homolog	utp15	57.975	18	11(1)			-/(0.00)	0.06/(0.33)	0.06/(0.33)	0.06/(0.66)
Q7ZW63	D. rerio	Kinetochore protein Nuf2 (Cell division cycle-associated protein 1)	nuf2	53.94	20	7(1)			0.09/(1.00)	0.07/(0.66)	-/(0.00)	0.07/(0.33)
Q7ZWC4	D. rerio	Protein pelota homolog (EC 3.1.-.-)	pelo	43.453	20	9(1)			0.09/(0.33)	-/(0.00)	-/(0.00)	-/(0.00)
Q7ZWJ4	D. rerio	60S ribosomal protein L18a	rpl18a	20.838	97	259(26)	97.34	288	0.18/(1.00)	0.18/(1.00)	0.18/(1.00)	0.18/(1.00)
Q7ZWJ7	D. rerio	60S ribosomal protein L34	rpl34	13.36	20	6(1)			0.3/(0.33)	0.29/(0.33)	0.29/(0.33)	-/(0.00)
Q7ZZX9	C. auratus	GTP-binding nuclear protein Ran (GTPase Ran) (Ras-related nuclear protein)	ran	24.618	18	2(1)			-/(0.00)	-/(0.00)	-/(0.00)	0.15/(0.33)
Q800H9	D. rerio	Heparan-sulfate 6-O-sulfotransferase 2 (HS 6-OST-2) (HS6ST-2) (EC 2.8.2.-)	hs6st2	55.254	57	39(7)	52.5373	79	0.07/(1.00)	0.14/(1.00)	0.07/(1.00)	0.07/(1.00)
Q802G6	D. rerio	Methionine-R-sulfoxide reductase B1-A (MsrB) (MsrB1-A) (EC 1.8.4.-) (Selenoprotein X-A) (SePR) (SelX-A)	msrb1	0	36	2(2)	35.8	5	0.32/(0.33)	0.32/(0.66)	-/(0.00)	-/(0.00)
Q802R8	T. rubripes	Structural maintenance of chromosomes protein 6 (SMC protein 6) (SMC-6)	smc6	125.928	20	17(2)			0.06/(0.33)	-/(0.00)	-/(0.00)	-/(0.00)
Q802R9	T. rubripes	Structural maintenance of chromosomes protein 5 (SMC protein 5) (SMC-5)	smc5	128.827	22	12(1)	22.17	1	0.03/(0.33)	-/(0.00)	-/(0.00)	-/(0.00)
Q803G5	D. rerio	Sorting and assembly machinery component 50 homolog A	samm50a	52.056	19	6(2)			0.07/(0.33)	-/(0.00)	-/(0.00)	-/(0.00)
Q803I2	D. rerio	Endoplasmic reticulum-Golgi intermediate compartment protein 3	ergic3	43.682	22	4(1)	21.91	1	-/(0.00)	0.09/(0.33)	-/(0.00)	-/(0.00)
Q803I8	D. rerio	E3 ubiquitin-protein ligase synoviolin (EC 6.3.2.-) (Synovial apoptosis inhibitor 1)	syvn1	69.283	19	10(1)			0.05/(0.33)	-/(0.00)	0.05/(0.66)	-/(0.00)
Q803Q2	D. rerio	Nuclear distribution protein nudE-like 1-B	ndel1b	38.648	20	6(1)			-/(0.00)	-/(0.00)	0.1/(0.33)	-/(0.00)
Q803U7	D. rerio	Exonuclease 1 (EC 3.1.-.-) (Exonuclease I)	exo1	89.68	23	11(2)			-/(0.00)	0.04/(0.66)	0.04/(0.33)	0.04/(0.33)
Q803Z2	D. rerio	Protein YIPF3 (YIP1 family member 3)	yipf3	38.004	128	27(17)	128.35	190	0.1/(1.00)	0.1/(1.00)	0.1/(1.00)	0.1/(1.00)
Q804S5	D. rerio	E3 ubiquitin-protein ligase mib1 (EC 6.3.2.-) (Protein mind bomb)	mib1	115.011	19	2(1)			-/(0.00)	-/(0.00)	-/(0.00)	0.03/(0.33)
Q804T6	D. rerio	Dixin-A (Coiled-coil protein DIX1-A) (Coiled-coil-DIX1-A) (DIX domain-containing protein 1-A)	dixdc1a	50.579	62	11(8)	60.9179	75	0.07/(0.66)	0.07/(1.00)	0.07/(1.00)	0.07/(1.00)
Q804W2	D. rerio	Parvalbumin-7 (Parvalbumin alpha) (Parvalbumin-4a)	pvalb7	12.021	20	4(1)	20.4	2	0.35/(0.33)	0.34/(1.00)	0.34/(0.33)	0.35/(0.33)
Q8AWZ2	D. rerio	Homeobox protein Hox-A3a	hoxa3a	44.592	18	5(1)			-/(0.00)	-/(0.00)	0.08/(0.33)	-/(0.00)
Q8JFG3	S. aurata	Tumor necrosis factor (TNF-alpha)	tnf	28.189	21	7(2)			0.14/(0.33)	0.13/(0.66)	0.13/(0.66)	0.13/(1.00)
Q8JFQ6	O. mykiss	Keratin, type I cytoskeletal 13 (Cytokeratin-13) (CK-13) (Keratin-13) (K13)	krt13	51.938	149	12(7)			0.23/(1.00)	0.12/(1.00)	0.07/(1.00)	0.11/(0.66)
Q8JFW4	D. rerio	Probable inactive tRNA-specific adenosine deaminase-like protein 3 (tRNA-specific adenosine-34 deaminase subunit adat3)	adat3	38.628	21	4(1)	20.88	1	-/(0.00)	0.1/(0.33)	-/(0.00)	-/(0.00)
Q8JG70	D. rerio	Alpha-2Da adrenergic receptor (Alpha-2Da adrenoceptor) (Alpha(2Da)AR) (Alpha-2Da adrenoreceptor)	adra2da	47.024	26	7(1)	26.47	5	-/(0.00)	0.08/(0.66)	0.08/(0.33)	-/(0.00)
Q8JH70	D. rerio	Fructose-bisphosphate aldolase C-B (EC 4.1.2.13) (Brain-type aldolase-B)	aldocb	39.691	110	9(7)	121.561	50	0.13/(1.00)	0.09/(0.66)	0.2/(1.00)	0.16/(1.00)
Q8UVC1	D. rerio	Inversin	invs	113.933	47	12(4)	47.38	25	0.03/(0.33)	0.03/(1.00)	0.03/(1.00)	0.03/(1.00)
Q8UVK2	D. rerio	Transcription elongation factor SPT6 (Protein pandora)	supt6h	199.297	22	13(1)	21.66	3	0.02/(0.33)	-/(0.00)	-/(0.00)	-/(0.00)
Q90304	C. auratus	CD166 antigen homolog (Activated leukocyte cell adhesion molecule) (DM-GRASP homolog) (Neurolin) (CD antigen CD166)	alcam	60.961	23	16(2)	21.6694	3	0.06/(0.33)	-/(0.00)	-/(0.00)	-/(0.00)
Q90327	C. carpio	Mitogen-activated protein kinase 8A (MAP kinase 8A) (MAPK 8A) (EC 2.7.11.24) (Stress-activated protein kinase JNKa) (c-Jun N-terminal kinase A)	mapk8a	49.031	50	13(7)			0.08/(0.66)	0.08/(1.00)	0.08/(1.00)	0.08/(0.66)
Q90339	C. carpio	Myosin heavy chain, fast skeletal muscle		222.318	18	10(1)			-/(0.00)	0.02/(0.66)	-/(0.00)	0.02/(0.66)
Q90473	D. rerio	Heat shock cognate 71 kDa protein (Heat shock 70 kDa protein 8)	hspa8	71.158	34	4(2)	33.3806	7	-/(0.00)	0.05/(0.33)	0.05/(0.66)	0.05/(0.33)
Q90486	D. rerio	Hemoglobin subunit beta-1 (Beta-1-globin) (Beta-A1-globin) (Hemoglobin beta-1 chain)	ba1	16.606	661	130(73)	624.809	950	0.52/(1.00)	0.49/(1.00)	0.563/(1.00)	0.60/(1.00)
Q90487	D. rerio	Hemoglobin subunit alpha (Alpha-globin aa1) (Hemoglobin alpha chain)	hbaa1	15.512	5749	341(267)	5670.23	2368	1.49/(1.00)	1.86/(1.00)	2.37/(1.00)	1.45/(1.00)
Q90WG6	O. mykiss	N-acylneuraminate cytidylyltransferase (EC 2.7.7.43) (CMP-N-acetylneuraminic acid synthase) (CMP-NeuNAc synthase)	cmas	48.725	20	26(2)			-/(0.00)	-/(0.00)	0.11/(1.00)	0.08/(0.33)
Q90X49	D. rerio	Coiled-coil domain-containing protein 80	ccdc80	100.256	18	7(1)			-/(0.00)	0.04/(0.33)	0.04/(0.33)	-/(0.00)
Q90Y50	D. rerio	Coxsackievirus and adenovirus receptor homolog (CAR)	cxadr	41.322	22	6(1)	21.83	2	0.09/(0.33)	-/(0.00)	-/(0.00)	0.09/(0.33)
Q90YI3	T. rubripes	Methionine--tRNA ligase, mitochondrial (EC 6.1.1.10) (Methionyl-tRNA synthetase 2) (Mitochondrial methionyl-tRNA synthetase) (MtMetRS)	mars2	68.248	61	16(11)	53.7958	74	0.05/(1.00)	0.07/(1.00)	0.09/(1.00)	0.11/(1.00)
Q90YJ2	D. rerio	Neuroglobin	ngb	17.787	20	3(2)			-/(0.00)	-/(0.00)	0.22/(0.33)	0.22/(0.66)
Q90YS2	I. punctatus	40S ribosomal protein S3 (EC 4.2.99.18)	rps3	27.044	18	3(1)			-/(0.00)	-/(0.00)	0.14/(0.33)	-/(0.00)
Q90YV0	I. punctatus	60S ribosomal protein L18	rpl18	21.547	44	10(3)	43.96	13	0.18/(1.00)	0.22/(1.00)	0.22/(1.00)	0.19/(1.00)
Q90Z00	D. rerio	Fibroblast growth factor receptor 1-A (FGFR-1-A) (bFGF-R-1-A) (EC 2.7.10.1) (Basic fibroblast growth factor receptor 1-A)	fgfr1a	91.952	19	3(1)			0.04/(0.66)	-/(0.00)	0.04/(0.33)	-/(0.00)
Q90ZE2	D. rerio	Zinc finger protein 703 (NocA-like zinc finger protein 1) (NocA-related zinc finger protein 1)	znf703	62.161	25	9(2)	24.83	16	0.06/(1.00)	0.08/(1.00)	0.09/(0.66)	0.06/(0.66)
Q90ZY6	D. rerio	Serine/threonine-protein kinase tousled-like 1-B (EC 2.7.11.1) (PKU-beta) (Tousled-like kinase 1-B)	tlk1b	86.142	18	3(1)			-/(0.00)	-/(0.00)	0.04/(0.33)	0.04/(0.33)
Q91191	O. mykiss	Peroxiredoxin (EC 1.11.1.15) (Natural killer enhancement factor-like protein) (RBT-NKEF) (Thioredoxin peroxidase) (Thioredoxin-dependent peroxide reductase)		22.248	298	8(8)	297.5	70	0.17/(1.00)	0.17/(1.00)	0.17/(1.00)	0.17/(1.00)
Q91233	Oncorhynchus tshawytscha	Heat shock 70 kDa protein (HSP70)	hsp70	71.331	27	7(2)	26.9539	3	0.05/(0.33)	-/(0.00)	-/(0.00)	0.07/(0.33)
Q91428	D. rerio	Transcription factor GATA-3 (GATA-binding factor 3)	gata3	48.13	26	9(2)	25.3606	4	0.08/(0.66)	0.08/(1.00)	0.08/(0.66)	0.08/(0.33)
Q91487	S. trutta	60S ribosomal protein L13a (Transplantation antigen P198 homolog) (Fragment)	rpl13a	21.724	35	3(1)	35.41	1	-/(0.00)	0.18/(0.33)	0.18/(0.33)	-/(0.00)
Q92079	G. morhua	Serotransferrin (Fragment)	tf	69.523	637	27(23)	634.675	240	0.07/(1.00)	0.11/(1.00)	0.13/(1.00)	0.11/(1.00)
Q92148	Microgadus tomcod	Cytochrome P450 1A1 (EC 1.14.14.1) (CYPIA1)	cyp1a1	58.359	40	32(3)	40.13	32	0.06/(0.66)	0.06/(1.00)	0.06/(1.00)	0.07/(1.00)
Q92155	C. carpio	Vimentin	vim	52.516	102	22(11)	96.6897	48	0.07/(1.00)	0.07/(0.66)	0.07/(1.00)	0.07/(1.00)
Q98893	F. heteroclitus	Vitellogenin-2 (Vitellogenin II) (VTG II) [Cleaved into: Lipovitellin-1 (LV1); Phosvitin (PV); Lipovitellin-2 (LV2)]		187.314	19	6(1)			-/(0.00)	0.02/(0.33)	0.02/(0.33)	0.02/(0.66)
Q98SN9	O. mykiss	Protein transport protein Sec61 subunit alpha isoform A	sec61aa	52.621	18	11(1)			0.07/(0.33)	-/(0.00)	-/(0.00)	-/(0.00)
Q98UF7	T. rubripes	Pecanex-like protein 1 (Pecanex homolog)	pcnx1	193.393	19	10(1)			-/(0.00)	0.02/(0.33)	0.02/(0.33)	-/(0.00)
Q9DE49	D. rerio	Platelet-derived growth factor receptor alpha (PDGF-R-alpha) (PDGFR-alpha) (EC 2.7.10.1) (Alpha platelet-derived growth factor receptor) (Alpha-type platelet-derived growth factor receptor)	pdgfra	119.162	30	9(2)	29.4579	2	-/(0.00)	0.03/(0.33)	-/(0.00)	-/(0.00)
Q9DGD9	D. rerio	Mitogen-activated protein kinase 8 (MAP kinase 8) (MAPK 8) (EC 2.7.11.24) (Stress-activated protein kinase JNK1) (c-Jun N-terminal kinase 1)	mapk8	44.454	41	10(5)	46.1901	59	-/(0.00)	0.08/(0.33)	-/(0.00)	0.08/(0.33)
Q9I8N6	D. rerio	Macrophage colony-stimulating factor 1 receptor (CSF-1 receptor) (CSF-1-R) (CSF-1R) (M-CSF-R) (EC 2.7.10.1) (Proto-oncogene c-Fms homolog)	csf1r	111.542	25	8(1)	25.17	3	0.03/(0.33)	0.03/(0.33)	0.03/(0.33)	0.03/(0.33)
Q9I8V2	D. rerio	Mothers against decapentaplegic homolog 1 (MAD homolog 1) (Mothers against DPP homolog 1) (SMAD family member 1) (SMAD 1) (Smad1)	smad1	53.032	26	10(1)			0.07/(0.33)	0.07/(0.33)	0.07/(0.33)	-/(0.00)
Q9I9K7	D. rerio	T-box transcription factor TBX20 (T-box protein 20) (H15-related T-box transcription factor hrT)	tbx20	49.443	20	3(2)			0.08/(0.33)	-/(0.00)	-/(0.00)	0.08/(0.33)
Q9I9N5	D. rerio	Tumor necrosis factor receptor type 1-associated DEATH domain protein (TNFR1-associated DEATH domain protein) (TNFRSF1A-associated via death domain protein)	tradd	33.529	18	2(1)			-/(0.00)	-/(0.00)	0.11/(0.33)	-/(0.00)
Q9IAK1	I. punctatus	Estrogen receptor beta (ER-beta) (Nuclear receptor subfamily 3 group A member 2)	esr2	65.12	22	2(1)	22.45	2	0.06/(0.33)	0.06/(0.33)	-/(0.00)	0.06/(0.33)
Q9IAT6	D. rerio	Delta-like protein C (DeltaC) (delC)	dlc	75.921	18	7(1)			0.05/(0.33)	-/(0.00)	-/(0.00)	-/(0.00)
Q9IB84	C. auratus	Proteasome subunit beta type-1-A	psmb1-A	26	30	2(1)			-/(0.00)	-/(0.00)	-/(0.00)	0.14/(0.33)
Q9MIY0	D. rerio	NADH-ubiquinone oxidoreductase chain 5 (EC 1.6.5.3) (NADH dehydrogenase subunit 5)	mt-nd5	68.496	21	8(2)			-/(0.00)	-/(0.00)	0.05/(0.66)	0.05/(0.33)
Q9PTN2	D. rerio	Vitamin D3 receptor A (VDR-A) (1,25-dihydroxyvitamin D3 receptor A) (Nuclear receptor subfamily 1 group I member 1-A)	vdra	51.689	47	5(2)	46.2889	5	0.11/(0.66)	0.07/(0.33)	0.07/(0.33)	0.07/(1.00)
Q9PTS2	D. rerio	Uroporphyrinogen decarboxylase (UPD) (URO-D) (EC 4.1.1.37)	urod	42.017	21	18(1)	20.52	3	0.14/(0.66)	-/(0.00)	0.09/(0.66)	-/(0.00)
Q9PTY0	C. carpio	ATP synthase subunit beta, mitochondrial (EC 3.6.3.14)	atp5b	55.327	119	14(7)	118.97	11	0.14/(0.33)	0.07/(0.33)	-/(0.00)	0.18/(0.66)
Q9PUQ1	D. rerio	ETS translocation variant 4 (Polyomavirus enhancer activator 3 homolog) (Protein PEA3)	etv4	56.041	52	45(11)	49.6567	74	0.07/(1.00)	0.07/(1.00)	0.07/(1.00)	0.07/(1.00)
Q9PVM2	S. quinqueradiata	Hemoglobin subunit beta-A (Beta-A-globin) (Hemoglobin beta-A chain)	hbb1	16.476	2430	211(165)	2373.47	1570	1.34/(1.00)	0.89/(1.00)	1.34/(1.00)	1.04/(1.00)
Q9PVM3	S. quinqueradiata	Hemoglobin subunit alpha-B (Alpha-B-globin) (Hemoglobin alpha-B chain)	hbab	15.937	173	224(39)	171.111	614	0.67/(1.00)	0.80/(1.00)	0.67/(1.00)	0.55/(1.00)
Q9PVM4	S. quinqueradiata	Hemoglobin subunit alpha-A (Alpha-A-globin) (Hemoglobin alpha-A chain)	hbaa	15.639	1562	124(109)	1510.55	1149	0.45/(1.00)	0.56/(1.00)	0.56/(1.00)	0.56/(0.66)
Q9PVU6	O. latipes	Hemoglobin embryonic subunit alpha (Alpha-globin, embryonic) (Hemoglobin alpha-chain, embryonic)		15.613	18	3(1)			0.25/(0.33)	-/(0.00)	-/(0.00)	-/(0.00)
Q9PVW7	P. olivaceus	Complement component C8 beta chain (Complement component 8 subunit beta)	c8b	67.483	56	17(10)	38.74	10	0.06/(0.66)	0.06/(1.00)	0.06/(1.00)	0.06/(1.00)
Q9PWL6	D. rerio	Homeobox protein Hox-A9a (Hoxx9)	hoxa9a	28.221	39	4(3)	37.7115	19	-/(0.00)	0.13/(1.00)	0.13/(1.00)	0.13/(1.00)
Q9W686	D. rerio	Semaphorin-3ab (Semaphorin-1B) (Semaphorin-Z1B) (Sema Z1B)	sema3ab	88.848	54	6(3)	52.0758	9	0.04/(0.33)	0.04/(1.00)	0.04/(0.33)	0.04/(1.00)
Q9W6C7	D. rerio	Neurogenic differentiation factor 6-B (NeuroD6-B) (Protein atonal homolog 2-B)	neurod6b	36.459	25	15(3)			-/(0.00)	-/(0.00)	0.1/(1.00)	0.1/(0.33)
Q9W747	D. rerio	Zinc finger protein draculin	drl	47.998	18	9(1)			0.08/(0.33)	-/(0.00)	-/(0.00)	-/(0.00)
Q9W7E7	D. rerio	Mothers against decapentaplegic homolog 5 (MAD homolog 5) (Mothers against DPP homolog 5) (Protein somitabun) (SMAD family member 5) (SMAD 5) (Smad5)	smad5	52.512	23	11(2)	26.31	6	0.07/(0.33)	-/(0.00)	-/(0.00)	0.07/(1.00)
Q9W7R3	D. rerio	Teneurin-4 (Ten-4) (Protein Odd Oz/ten-m homolog 4) (Tenascin-M4) (Ten-m4) (Teneurin transmembrane protein 4)	tenm4	317.812	19	19(1)			-/(0.00)	0.01/(0.33)	0.01/(0.33)	0.01/(0.33)
Q9YGM4	T. rubripes	CaM kinase-like vesicle-associated protein	camkv	47.697	19	6(2)			0.08/(1.00)	0.08/(1.00)	0.08/(0.66)	0.08/(0.33)
Q9YGM8	T. rubripes	Caveolin-1	cav1	21.111	19	14(1)			0.18/(0.66)	-/(0.00)	0.18/(0.33)	0.18/(0.33)
Q9YGN1	T. rubripes	Protein SAND	sand	59	22	11(1)	21.65	3	-/(0.00)	0.06/(0.33)	-/(0.00)	-/(0.00)
Q9YH26	O. mossambicus	Sodium/potassium-transporting ATPase subunit alpha-1 (Na(+)/K(+) ATPase alpha-1 subunit) (EC 3.6.3.9) (Sodium pump subunit alpha-1)	atp1a1	112.597	18	16(1)			0.03/(0.66)	0.03/(0.66)	-/(0.00)	-/(0.00)
Q9YH92	D. rerio	Claudin-7-B (Claudin-like protein ZF4A22)	cldn7b	22.85	33	11(2)	30.7974	6	0.165/(0.66)	0.16/(0.66)	0.16/(0.66)	0.16/(0.33)
PROTEOME DISCOVERER ONLY
Best match Uniprot n°	Species	Protein name	Protein family	MW [kDa]	Maxquant Highest Score	Maxquant Σ# Peptides	Parental Female frequency	Parental Male frequency	Female frequency	Male frequency
Q3B7P7	D. rerio	Ubiquitin A-52 residue ribosomal protein fusion product 1	UBA52	8.55962	187.48	80	0.66	1	1	1
Q6DC64	D. rerio	Methyltransferase-like protein 16 (EC 2.1.1.-) (Methyltransferase 10 domain-containing protein)	mettl16	53.5867	23.9679	2	0	0	0.33	0
